# Supplementary material for: The Parkinson’s phenome—traits associated with Parkinson’s disease in a broadly phenotyped cohort
Source: NPJ Parkinsons Dis. 2019 Mar 27;5:4. doi: 10.1038/s41531-019-0077-5 (PMC6437217; doi:10.1038/s41531-019-0077-5)
Supplement: Supplementary file 3 — Supplementary Data 1. [file 41531_2019_77_MOESM3_ESM.xlsx]

## Sheet: All
Logistic regression model outputs for all 832 phenotypes
Results are organized into 436 groups of correlated phenotypes, each separated by an empty row. Sample size is reported separately for PD cases (“n_pd”) and controls (“n_controls”). Two prevalences are reported for binary phenotypes: “prevalence_total”, the prevalence of the phenotype in the entire 23andMe database, and “prevalence_merged”, the prevalence of the phenotype in the 23andMe database …
phenotype	log_odds_ratio	standard_error	z_score	p_value	n_case	n_controls	prevalence_total	prevalence_merged	standard_deviation	proportion_missing_education	proportion_missing_tobacco	proportion_missing_bmi	proportion_missing_income_index	case_mean_age	control_mean_age	case_median_income_index	control_median_income_index	case_median_bmi	control_median_bmi	case_proportion_tobacco	control_proportion_tobacco	case_education_level_1	control_education_level_1	case_education_level_2	control_education_level_2	case_education_level_3	control_education_level_3	case_education_level_4	control_education_level_4	case_education_level_5	control_education_level_5	case_education_level_6	control_education_level_6
iqb.ability_to_smell	-0.981839	0.0157487	-62.3441	0	3864	57960	NA	NA	1.04328	0.181839	0.0525201	0.0428474	0.194908	67.8271	67.4448	66614	65445	25.9085	27.0237	0.375563	0.464443	0.00603558	0.0067673	0.0673443	0.0724375	0.257306	0.274592	0.294155	0.277733	0.302097	0.296559	0.0730623	0.0719104
iqb.anosmia	2.9043	0.0523638	55.4639	0	3750	48750	0.0189648	0.0419619	NA	0.183486	0.052	0.0426286	0.200286	67.8469	67.4713	66813	65901	25.9024	27.0092	0.368498	0.466015	0.00620509	0.00685843	0.0669497	0.0729808	0.253756	0.268785	0.297191	0.282502	0.30405	0.295691	0.0718485	0.0731818
iqb.trouble_walking	1.98079	0.038367	51.6273	0	3706	51884	0.171948	0.222918	NA	0.183198	0.0507825	0.0402411	0.195827	67.5926	67.2383	66494	65847	25.9085	27.0071	0.365576	0.469794	0.00659413	0.00682038	0.0642928	0.0719562	0.259149	0.274396	0.293439	0.278267	0.304319	0.298138	0.0722057	0.0704222
iqb.back_pain_frequency	0.250619	0.0138417	18.106	2.85686e-73	2997	53946	NA	NA	1.3647	0.135609	0.0500676	0.0346487	0.161864	67.5412	67.1788	66181	65324	26.1348	27.1087	0.370036	0.470266	0.00694444	0.00632653	0.0636574	0.0716078	0.260417	0.276609	0.295139	0.279354	0.303627	0.296253	0.070216	0.0698492
HIP_chronic_pain	0.50483	0.0445367	11.3351	8.7893e-30	5730	143250	0.0767528	0.0759565	NA	0.0267821	0.0349577	0.0293194	0.285206	67.7353	67.3105	66185	66489	25.8813	26.8227	0.386701	0.470836	0.0125809	0.0113107	0.0851905	0.0919915	0.240834	0.262447	0.287383	0.279654	0.307692	0.290534	0.0663192	0.0640627
chronic_back_pain	0.378639	0.0413508	9.15675	5.3486e-20	4624	13872	0.161909	0.217074	NA	0.343155	0.109321	0.0662305	0.372135	68.9587	68.5179	67328	68249	25.8224	26.4475	0.357354	0.4071	0.00615574	0.00382022	0.070791	0.047191	0.229609	0.201348	0.309942	0.285506	0.309018	0.349438	0.0744845	0.112697
fibromyalgia_chronic_fatigue	0.197821	0.0484516	4.08286	4.44842e-05	10264	133432	0.0567028	0.0465288	NA	0.146413	0.0774482	0.0445524	0.317657	68.774	68.3046	66383.5	66306	25.8561	26.681	0.382375	0.471313	0.0110617	0.0113248	0.0830261	0.0927155	0.240814	0.260802	0.292943	0.279201	0.304641	0.290072	0.0675143	0.0658844
chronic_fatigue	0.211631	0.0657531	3.21857	0.00128833	10009	130117	0.0330295	0.0239213	NA	0.132103	0.0801707	0.0427901	0.313218	68.7639	68.2992	66435	66429	25.8561	26.6752	0.381462	0.471522	0.0106492	0.0115532	0.0828843	0.0929881	0.240313	0.261384	0.292789	0.2774	0.30562	0.290228	0.0677444	0.0664464
fibromyalgia	0.142647	0.058136	2.45368	0.0141402	10004	130052	0.0400026	0.0340935	NA	0.12747	0.0503156	0.0442466	0.311097	68.6779	68.2196	66415	66481	25.8677	26.6811	0.382728	0.4723	0.0107955	0.011309	0.0826372	0.092019	0.241743	0.260107	0.292507	0.278854	0.304717	0.291177	0.0676006	0.0665344
iqb.arthritis_any	0.101662	0.0448927	2.26456	0.0235399	2715	21720	0.40267	0.536935	NA	0.308942	0.0698588	0.0547575	0.268918	68.411	68.0482	66901	66260	25.8813	26.6705	0.354917	0.447401	0.00662565	0.00555067	0.0629437	0.0580112	0.23805	0.249171	0.30478	0.285182	0.309513	0.314899	0.078088	0.0871861
osteoarthritis	0.0243248	0.0281263	0.86484	0.387127	9286	120718	0.142418	0.236385	NA	0.081459	0.0417756	0.0374373	0.300245	68.611	68.1617	66517	66350.5	25.8786	26.7001	0.382166	0.471959	0.0107994	0.0114558	0.0838931	0.0930058	0.238114	0.263922	0.292506	0.277309	0.306466	0.288354	0.0682207	0.0659536
osteoarthritis_broad	-0.0201882	0.026359	-0.765895	0.443739	9249	120237	0.161216	0.276084	NA	0.105394	0.0412631	0.0404214	0.304241	68.5984	68.1318	66756.5	66306	25.8473	26.7001	0.37892	0.469726	0.0106858	0.0109179	0.0812931	0.0912067	0.235899	0.259134	0.293115	0.279291	0.309752	0.292376	0.0692547	0.0670749
female_osteoarthritis	0.00622321	0.0383934	0.162091	0.871234	3783	105924	0.176957	0.314091	NA	0.073359	0.0402253	0.0512	0.290638	67.7491	67.3056	65546	65546	25.0134	25.8813	0.329516	0.438296	0.00991683	0.0108593	0.104287	0.116864	0.283109	0.316463	0.286628	0.265708	0.273512	0.248851	0.0425464	0.0412552
iqb.rem_sleep_behavior_disorder_dx	2.13601	0.0443141	48.2016	0	5124	71736	0.0457498	0.0452641	NA	0.0394223	0.0416211	0.0289097	0.150442	67.3119	66.862	66614	66178	25.8813	27.1029	0.374306	0.476404	0.00820581	0.00890062	0.0714127	0.0828897	0.239743	0.271202	0.295631	0.280031	0.316478	0.29186	0.0685296	0.0651174
iqb.talk_in_sleep	0.644942	0.0190293	33.892	8.74174e-252	3131	40703	NA	NA	0.906581	0.140621	0.051695	0.0350413	0.167108	67.4982	67.1017	66240.5	65718	26.0473	27.1193	0.372053	0.461948	0.00446927	0.00674575	0.0636872	0.0689438	0.260708	0.268258	0.287151	0.280006	0.30987	0.301443	0.0741155	0.0746034
iqb.movement_during_rem	0.941655	0.0402241	23.4102	3.36149e-121	3035	48560	0.327946	0.279407	NA	0.141176	0.0509933	0.035236	0.168602	67.7549	67.3768	66282	65466	25.9713	27.0315	0.380783	0.463427	0.00581846	0.0066614	0.064391	0.0730357	0.254461	0.273405	0.294802	0.281192	0.3045	0.293461	0.0760279	0.072245
iqb.sleep_walk	0.482634	0.0429478	11.2377	2.66285e-29	3387	47418	NA	NA	0.30841	0.140714	0.0503691	0.0362563	0.170515	67.5616	67.2013	65802	66007	26.0577	27.1274	0.372843	0.468193	0.00619835	0.0073616	0.0643939	0.0702297	0.259642	0.275103	0.290978	0.277385	0.302686	0.299053	0.0761019	0.0708677
sleep_walk_cc	1.044	0.11664	8.95058	3.53621e-19	3387	47418	0.0200302	0.0122035	NA	0.140714	0.0503691	0.0362563	0.170515	67.5616	67.2013	65802	66007	26.0577	27.1274	0.372843	0.468193	0.00619835	0.0073616	0.0643939	0.0702297	0.259642	0.275103	0.290978	0.277385	0.302686	0.299053	0.0761019	0.0708677
iqb.physician_visits_12mo	0.930077	0.0215287	43.2017	0	5525	88400	NA	NA	1.03318	0.12115	0.0555656	0.0399681	0.178366	67.3899	66.9945	66762	66240	25.8906	26.9885	0.37362	0.471304	0.0089955	0.00843638	0.0717498	0.0767749	0.245235	0.267447	0.295567	0.282599	0.305847	0.296095	0.0726066	0.0686467
iqb.chronic_constipation	1.66883	0.0473651	35.2332	6.19421e-272	3771	45252	0.079583	0.0733329	NA	0.18169	0.0517716	0.0415519	0.198213	67.9409	67.57	66614	65751	25.8966	26.9861	0.375648	0.466137	0.00673509	0.00694632	0.0657473	0.0725985	0.254971	0.272123	0.292816	0.279177	0.304682	0.295773	0.0750481	0.0733823
restless_leg_syndrome	1.07422	0.0327473	32.8032	5.29785e-236	7972	159440	0.0602927	0.0720856	NA	0.104658	0.0483538	0.0403077	0.298204	68.0472	67.6166	66250	66279	25.8812	26.7525	0.382849	0.470285	0.0117768	0.0110833	0.0836155	0.0933836	0.241867	0.262617	0.292507	0.279207	0.303106	0.288963	0.0671279	0.0647458
iqb.restless_leg_syndrome	0.983776	0.0353415	27.8363	1.57926e-170	6396	89544	0.0810501	0.0978111	NA	0.132729	0.057192	0.0418595	0.218824	67.6417	67.2253	66619.5	66242	25.8813	26.8634	0.376344	0.469832	0.00982615	0.00886875	0.0729403	0.0800113	0.24263	0.264137	0.297808	0.281836	0.305745	0.298509	0.0710506	0.0666376
dass_any	1.66181	0.0515276	32.2509	3.42136e-228	3504	24528	NA	NA	0.32707	0.041845	0.0596104	0.0250071	0.112051	66.6855	66.2949	65616	65246	26.1323	27.241	0.371212	0.476437	0.00531084	0.00798884	0.0727898	0.0705047	0.264605	0.278045	0.281787	0.279398	0.303343	0.297067	0.0721649	0.0669964
perceived_stress_qt	0.0608551	0.00337929	18.0083	1.6785e-72	2759	8277	NA	NA	7.06378	0.0186662	0.106379	0.0169445	0.118521	67.967	67.5175	66366	65947	25.8906	26.6811	0.352227	0.422619	0.00517178	0.00603225	0.0683413	0.0533054	0.239379	0.238459	0.299963	0.280069	0.309937	0.327835	0.0772072	0.0943001
iqb.life_satisfaction	0.216022	0.0133515	16.1796	7.02993e-59	5014	80224	NA	NA	1.05926	0.12661	0.0486285	0.0379878	0.168188	67.3905	66.9656	66290.5	66152	25.9081	27.0071	0.378122	0.474159	0.00725655	0.00763816	0.071161	0.073332	0.244616	0.269017	0.297285	0.280802	0.305946	0.299655	0.073736	0.0695557
life_satisfaction	-0.216022	0.0133515	-16.1796	7.02993e-59	5014	80224	NA	NA	1.05926	0.12661	0.0486285	0.0379878	0.168188	67.3905	66.9656	66290.5	66152	25.9081	27.0071	0.378122	0.474159	0.00725655	0.00763816	0.071161	0.073332	0.244616	0.269017	0.297285	0.280802	0.305946	0.299655	0.073736	0.0695557
ability_handle_stress	0.220151	0.0141654	15.5415	1.81732e-54	3375	54000	NA	NA	1.23679	0.152593	0.0501438	0.0393028	0.171765	67.5683	67.2072	66364	65690.5	26.0473	27.1473	0.367812	0.468541	0.00628492	0.00642539	0.0631983	0.0736734	0.260824	0.276182	0.290154	0.279242	0.304818	0.296529	0.0747207	0.0679474
gets_nervous_easily	0.189372	0.014837	12.7635	2.62213e-37	3697	25879	NA	NA	1.30257	0.0327292	0.0624493	0.0244117	0.119523	67.554	67.1334	66322.5	65891	25.8938	27.1087	0.365511	0.469918	0.00566251	0.00681927	0.0741789	0.0711437	0.25453	0.269341	0.293601	0.283658	0.301529	0.297855	0.0704983	0.0711836
iqb.left_out_social_activity	-0.18905	0.0154015	-12.2748	1.23748e-34	5641	90256	NA	NA	0.878915	0.112892	0.054204	0.039824	0.186231	67.4754	67.0835	66639	66464	25.8852	26.9292	0.374156	0.47342	0.00897329	0.00808431	0.072621	0.0788874	0.241861	0.26743	0.29424	0.282826	0.310309	0.295233	0.071995	0.0675395
personality_anxiety	0.0572335	0.00507624	11.2748	1.74785e-29	3695	25865	NA	NA	3.78834	0.0340325	0.0663058	0.0248985	0.118539	67.5513	67.1128	66306	65907	25.8938	27.1087	0.365431	0.458484	0.00566572	0.00679348	0.074221	0.0693734	0.254674	0.266864	0.293484	0.277933	0.3017	0.305107	0.070255	0.073929
personality_neuroticism	0.025604	0.0028626	8.94431	3.74286e-19	3692	25844	NA	NA	6.71282	0.0328413	0.0647346	0.0235645	0.118262	67.5493	67.1304	66301.5	65802	25.8966	27.0314	0.365459	0.464523	0.00567054	0.00658972	0.0740006	0.0716482	0.254891	0.263269	0.293734	0.281721	0.301389	0.304445	0.0703147	0.0723272
is_relaxed_handles_stress_well	-0.125046	0.0150907	-8.28626	1.16862e-16	3717	26019	NA	NA	1.26842	0.0334275	0.0652744	0.024852	0.121166	67.558	67.1109	66301.5	65802	25.891	27.0314	0.365448	0.458292	0.00563857	0.00710458	0.074711	0.0702917	0.254863	0.268744	0.293206	0.28077	0.301381	0.298472	0.0702002	0.074618
iqb.se_satisfaction_with_self	0.220543	0.0267425	8.24693	1.62521e-16	3089	49424	NA	NA	0.713328	0.142155	0.0514349	0.0344296	0.166759	67.4678	67.0973	66258.5	65534	26.0942	27.1087	0.377147	0.469537	0.00643208	0.00726329	0.0650776	0.0718547	0.261445	0.277703	0.289822	0.278929	0.302308	0.292725	0.0749149	0.0715246
amount_of_stress	0.109933	0.0142376	7.7213	1.15148e-14	3288	49320	NA	NA	1.34547	0.173168	0.05579	0.0410204	0.185637	67.4787	67.1198	66291.5	65750.5	26.0886	27.0187	0.373342	0.463832	0.00762804	0.00674929	0.0621141	0.0701681	0.257174	0.271641	0.294951	0.280231	0.306211	0.298761	0.0719215	0.0724506
worries_a_lot	0.104949	0.0144583	7.25874	3.90727e-13	3711	25977	NA	NA	1.3647	0.0341889	0.0652452	0.0245554	0.121261	67.5527	67.1085	66306	65947	25.891	27.1087	0.365585	0.464169	0.00564334	0.00752119	0.0744921	0.0698396	0.254797	0.267142	0.293454	0.281905	0.301637	0.299216	0.0699774	0.0743762
self_esteem	-0.085122	0.0120942	-7.03825	1.94663e-12	2715	43440	NA	NA	1.66408	0.143928	0.0533853	0.0346875	0.166807	67.5422	67.1783	66529	65222	26.1452	27.1261	0.3747	0.46605	0.00684346	0.00669823	0.0628743	0.0700221	0.263901	0.276376	0.291275	0.28146	0.304106	0.294346	0.0710009	0.0710981
is_depressed_often_feels_sad	0.0899819	0.0141686	6.35078	2.14227e-10	3726	26082	NA	NA	1.33092	0.0328435	0.0659219	0.0232152	0.118727	67.5617	67.1373	66297	65572	25.891	27.1029	0.365174	0.457952	0.00562905	0.00739832	0.0748663	0.0712138	0.254433	0.263768	0.293273	0.2826	0.301435	0.301986	0.0703631	0.0730337
iqb.se_failure	-0.161675	0.0268542	-6.02049	1.73893e-09	3113	49808	NA	NA	0.675925	0.142741	0.052002	0.0357892	0.166153	67.4696	67.1086	66267	65681	26.0914	27.1213	0.373431	0.470075	0.00638138	0.00704869	0.0623123	0.0717748	0.260135	0.275812	0.289414	0.278271	0.308559	0.295834	0.0731982	0.0712596
is_emotionally_stable_not_easily_upset	-0.0932214	0.0165548	-5.63109	1.7907e-08	3711	25977	NA	NA	1.13729	0.0344921	0.0643021	0.0257343	0.12052	67.5556	67.1073	66301.5	65705.5	25.8938	27.1274	0.365585	0.461876	0.00564334	0.00716561	0.0742099	0.0701831	0.254797	0.267755	0.293454	0.284395	0.301637	0.298368	0.0702596	0.0721338
remains_calm_in_tense_situations	-0.0882859	0.0173922	-5.07617	3.85111e-07	3696	25872	NA	NA	1.09404	0.0340233	0.0642925	0.0251623	0.117526	67.5552	67.1162	66306	65891	25.8966	27.0315	0.36562	0.457446	0.00566412	0.00787024	0.0741999	0.0699932	0.254602	0.262914	0.293401	0.288083	0.301614	0.297911	0.0705183	0.0732292
personality_depression	0.0394156	0.0087601	4.49945	6.81284e-06	3703	25921	NA	NA	2.19574	0.0336551	0.0658588	0.0247097	0.119835	67.5582	67.1393	66322.5	66007	25.891	26.9952	0.365752	0.467991	0.00565611	0.00793113	0.0743778	0.0685903	0.254808	0.270017	0.293835	0.279463	0.300905	0.299988	0.0704186	0.0740106
can_be_tense	0.0682615	0.0159883	4.26947	1.95936e-05	3715	26005	NA	NA	1.22387	0.0337147	0.0647039	0.0239569	0.121635	67.5591	67.1413	66301.5	65802	25.8938	27.0901	0.365665	0.46145	0.00564175	0.00711079	0.0747532	0.0715052	0.254725	0.267906	0.293371	0.282485	0.301269	0.299368	0.0702398	0.0716244
iqb.se_positive_attitude	0.116042	0.0278386	4.16839	3.06764e-05	3091	49456	NA	NA	0.694255	0.14174	0.0514397	0.0356633	0.166632	67.4008	67.0217	66522.5	65353	26.1473	27.1261	0.374038	0.468203	0.00605144	0.00753739	0.0654312	0.0694853	0.257186	0.276128	0.289334	0.279849	0.305976	0.296125	0.0760212	0.070875
can_be_moody	-0.00915276	0.0149359	-0.612803	0.540007	3703	25921	NA	NA	1.30295	0.0346341	0.0631583	0.0244734	0.120139	67.5582	67.1193	66322.5	65847	25.891	27.0071	0.365752	0.461825	0.00565611	0.00686298	0.0743778	0.0697869	0.254808	0.267497	0.293835	0.281502	0.300905	0.301093	0.0704186	0.0732583
depression	0.723076	0.0239841	30.1481	1.13627e-199	10580	148120	0.266317	0.203201	NA	0.209433	0.0896534	0.0463012	0.344228	68.8805	68.424	66435	66481	25.8561	26.6705	0.380967	0.466118	0.0108225	0.0116743	0.0831423	0.0922718	0.23975	0.263568	0.2945	0.278848	0.304049	0.288711	0.0677362	0.064927
depression_anxiety_meds	0.814574	0.0292029	27.8936	3.19105e-171	5850	81900	0.334634	0.295293	NA	0.501231	0.176023	0.0316125	0.405744	68.6535	68.2434	66459.5	67222	25.7808	26.4006	0.35878	0.426634	0.00615385	0.00716561	0.0674126	0.062077	0.232727	0.233479	0.295105	0.285629	0.319441	0.321581	0.0791608	0.0900677
anxiety	0.658409	0.0259898	25.3333	1.37321e-141	10398	155970	0.252821	0.170333	NA	0.203567	0.0898009	0.0438967	0.342963	68.8567	68.4012	66378	66471	25.8561	26.6705	0.380448	0.465173	0.0109736	0.0115751	0.0837055	0.0927052	0.240781	0.262088	0.292076	0.278677	0.304708	0.289145	0.0677555	0.0658089
panic	0.465272	0.0404709	11.4965	1.37452e-30	8701	165319	0.0977697	0.0586714	NA	0.197466	0.0876106	0.0421561	0.338243	68.4896	68.0533	66389	66481	25.8677	26.6705	0.380604	0.465142	0.0113392	0.0111161	0.0833931	0.0929686	0.243003	0.261723	0.292522	0.277941	0.301421	0.290821	0.0683221	0.0654307
bipolar	0.708771	0.0645474	10.9806	4.73563e-28	10693	149702	0.033083	0.0182487	NA	0.210667	0.0905826	0.0465226	0.347043	68.9199	68.4576	66397	66297	25.8473	26.6705	0.380442	0.465963	0.0107595	0.011617	0.0837975	0.0936945	0.23962	0.261303	0.294557	0.278379	0.303671	0.288968	0.0675949	0.0660377
iqb.mania	0.55252	0.118759	4.65244	3.28033e-06	3311	19866	0.0506449	0.0247228	NA	0.141778	0.0523364	0.0376667	0.173232	67.6004	67.235	66560	65466	26.0525	27.1725	0.368919	0.47024	0.00773286	0.0073331	0.0685413	0.0705151	0.256591	0.279244	0.293497	0.282764	0.302636	0.290508	0.0710018	0.0696351
iqb.maternal_depression	0.0978075	0.0460199	2.12533	0.0335588	3811	53354	0.268843	0.175912	NA	0.165136	0.0480539	0.0414939	0.194839	67.6565	67.2218	66528	65766	25.9085	27.1087	0.366553	0.466363	0.00629327	0.00747525	0.0692259	0.0729567	0.249843	0.267448	0.301762	0.27728	0.297671	0.301479	0.0752045	0.0733607
bipolar_w_mania	0.215507	0.109321	1.97132	0.0486877	5179	20716	0.109535	0.0546051	NA	0.399961	0.0925661	0.0688164	0.404248	69.0023	68.5683	67154	67022	25.8012	26.5019	0.361641	0.422787	0.00661871	0.0044765	0.0728058	0.0530548	0.22964	0.219514	0.309065	0.278869	0.307338	0.340877	0.0745324	0.103208
HIP_urinary_condition_type_OAB	1.35908	0.0495644	27.4205	1.56412e-165	5207	145796	0.0219953	0.0352841	NA	0.0169599	0.0342112	0.0290988	0.28059	67.3931	66.9819	66152	66559.5	25.8813	26.8617	0.379162	0.468072	0.0128605	0.0105157	0.0820343	0.0917452	0.239673	0.26248	0.290335	0.279471	0.309041	0.291948	0.0660561	0.0638406
urinary_incontinence_simple	0.972023	0.0488015	19.9179	2.84681e-88	2974	101116	0.0552732	0.0878182	NA	0.0573542	0.0367759	0.0440004	0.295734	67.8803	67.3817	64449.5	65848	24.8579	25.8473	0.329753	0.433994	0.010826	0.0109384	0.0998396	0.116506	0.283881	0.316755	0.284683	0.265806	0.276263	0.249252	0.0445068	0.0407421
insomnia_broad	0.576507	0.0229508	25.1193	3.05977e-139	10781	150934	0.262683	0.228433	NA	0.208688	0.086807	0.0459141	0.344	68.9093	68.4371	66346	66494	25.8561	26.6705	0.382353	0.467327	0.0108586	0.0116288	0.0840909	0.0944463	0.240909	0.261772	0.293308	0.2771	0.303662	0.289495	0.0671717	0.0655577
sleep_meds	0.666509	0.0291285	22.8817	7.07711e-116	5995	89925	0.232494	0.246685	NA	0.377971	0.147884	0.041055	0.322613	68.1748	67.7698	66560	66354	25.8473	26.6248	0.361069	0.445285	0.00568182	0.00743132	0.0674716	0.0705615	0.245739	0.257806	0.292377	0.282769	0.312973	0.305983	0.0757576	0.0754496
insomnia	0.537163	0.025599	20.9837	9.23446e-98	9102	163836	0.196438	0.176185	NA	0.197371	0.0856434	0.0424314	0.335959	68.4498	68.0035	66429	66480	25.8677	26.6705	0.381697	0.465842	0.0112375	0.0113983	0.084422	0.0927282	0.241888	0.263149	0.292738	0.278245	0.302149	0.289871	0.0675657	0.0646082
iqb.dot_sleep_problems	0.787622	0.0420561	18.7279	2.93324e-78	3170	15850	0.194991	0.244006	NA	0.491272	0.0679811	0.0141956	0.493638	69.0076	68.6395	66528	68883	25.8224	26.2105	0.362755	0.406322	0.00533333	0.00551211	0.0752	0.0497372	0.234133	0.208563	0.290133	0.275478	0.314667	0.342007	0.0805333	0.118703
insomnia_narrow	0.515273	0.0282056	18.2685	1.4756e-74	8333	158327	0.176376	0.145956	NA	0.118031	0.0484459	0.0417437	0.302562	68.1704	67.7162	66339	66379	25.8813	26.7001	0.384635	0.47036	0.0112668	0.0112304	0.0843565	0.0926777	0.242092	0.262655	0.29207	0.277091	0.302759	0.290999	0.0674563	0.0653478
sleep_apnea	0.283443	0.0311551	9.09779	9.21874e-20	9427	131978	0.0970243	0.142138	NA	0.087161	0.0409816	0.0392419	0.302634	68.6233	68.1494	66435	66402	25.8786	26.7001	0.382353	0.472443	0.0110077	0.0115028	0.0833443	0.0935537	0.239942	0.2629	0.293408	0.276569	0.304678	0.290138	0.0676189	0.0653361
iqb.sound_sleeper	-0.144526	0.0361113	-4.00224	6.27462e-05	3752	45024	0.55173	0.571101	NA	0.187592	0.0523618	0.0429309	0.200385	67.7004	67.3091	66614	65546	25.9894	27.0683	0.372577	0.467134	0.00720839	0.00705419	0.0648755	0.0720457	0.26114	0.27443	0.295216	0.2805	0.300459	0.293897	0.0711009	0.0720731
current_caffeine_tx	-1.17937	0.0474852	-24.8367	3.60415e-136	6968	20904	NA	NA	0.34922	0.0849598	0.0689581	0.0378875	0.172252	67.9152	67.4169	66560	65398.5	25.8852	27.0902	0.384018	0.462913	0.00654664	0.0063984	0.0741953	0.0692327	0.242408	0.266733	0.301146	0.27933	0.305692	0.301425	0.0700127	0.0768808
current_caffeine_use	-0.00138972	6.95049e-05	-19.9945	6.15053e-89	6968	20904	NA	NA	325.166	0.0849598	0.0689581	0.0378875	0.172252	67.9152	67.4169	66560	65398.5	25.8852	27.0902	0.384018	0.462913	0.00654664	0.0063984	0.0741953	0.0692327	0.242408	0.266733	0.301146	0.27933	0.305692	0.301425	0.0700127	0.0768808
heavy_caffeine_drinker	-0.550902	0.0297158	-18.539	9.99851e-77	7491	37455	0.383286	0.391537	NA	0.206959	0.0655898	0.0438971	0.231545	68.0116	67.5868	66557.5	65848	25.8852	26.8443	0.380595	0.455973	0.00648554	0.00637964	0.0743208	0.0675373	0.243646	0.262834	0.299737	0.282341	0.305346	0.304452	0.0704645	0.0764555
current_caffeine_coffee	-0.00130148	7.0839e-05	-18.3723	2.1887e-75	6423	19269	NA	NA	318.132	0.0757434	0.0718122	0.032695	0.166589	67.9847	67.5166	66560	66082	25.8852	27.0314	0.395805	0.462149	0.00671914	0.00609592	0.0739105	0.0686195	0.241313	0.262988	0.301401	0.280088	0.306009	0.305119	0.070647	0.0770891
iqb.daytime_sleepiness	0.411463	0.0165815	24.8146	6.24177e-136	3097	52649	NA	NA	1.13272	0.133247	0.0509095	0.0343522	0.160316	67.6022	67.2131	65897.5	65534	26.1689	27.1753	0.369193	0.468219	0.00705271	0.00677275	0.0634744	0.0716728	0.256867	0.27354	0.292131	0.280423	0.30438	0.295612	0.076095	0.0719797
iqb.dizziness	0.334454	0.0148138	22.5771	7.27426e-113	2279	38743	NA	NA	1.18981	0.135196	0.0557018	0.0325191	0.160255	67.6183	67.3055	66014	65257	26.2301	27.0237	0.373149	0.464387	0.00648056	0.00585599	0.0608175	0.0686585	0.265204	0.275082	0.287139	0.281088	0.313061	0.296235	0.0672981	0.0730804
is_full_of_energy	-0.336058	0.0158328	-21.2255	5.55631e-100	3717	26019	NA	NA	1.21247	0.0349072	0.0644337	0.0248857	0.119956	67.558	67.1065	66301.5	65858	25.891	27.0314	0.365448	0.463794	0.00563857	0.00711701	0.074711	0.0721641	0.254863	0.267425	0.293206	0.284323	0.301381	0.296648	0.0702002	0.0723232
iqb.lightheaded_exercise	0.312398	0.0164097	19.0374	8.35174e-81	2183	39294	NA	NA	1.07088	0.136509	0.0568026	0.0320419	0.156954	67.5442	67.2378	66481	65251	26.1426	27.0071	0.365951	0.460855	0.0046875	0.00522201	0.0588542	0.0644048	0.259375	0.269951	0.290625	0.279186	0.316667	0.304912	0.0697917	0.0763239
personality_activity	-0.179061	0.00993321	-18.0265	1.2072e-72	3716	26012	NA	NA	1.89411	0.0338738	0.0654265	0.0235132	0.119517	67.56	67.1485	66306	65776	25.891	27.0314	0.365556	0.464273	0.00564016	0.0068719	0.0747321	0.0721351	0.254653	0.264826	0.293288	0.281907	0.301466	0.299702	0.07022	0.0745581
extraversion_combined	-0.255968	0.0174985	-14.628	1.86163e-48	4982	49820	NA	NA	0.91722	0.129813	0.0577534	0.0354732	0.172895	67.7395	67.3285	66614	65798	25.8852	26.9689	0.366908	0.464104	0.00527402	0.00685485	0.0699381	0.06871	0.251548	0.264685	0.295574	0.281464	0.303829	0.304475	0.0738363	0.0738108
personality_extraversion	-0.0350065	0.00276692	-12.6518	1.0937e-36	3692	25844	NA	NA	6.95316	0.0331121	0.0636511	0.0236999	0.120125	67.5501	67.1204	66366	66083	25.891	27.1274	0.365759	0.460786	0.00567054	0.00679158	0.0740006	0.0732292	0.25404	0.26603	0.294018	0.283329	0.301673	0.297791	0.0705982	0.0728297
personality_assertiveness	-0.0387588	0.00390412	-9.92765	3.15594e-23	3699	25893	NA	NA	4.96823	0.035415	0.0641052	0.0247026	0.121012	67.5545	67.1107	66354	65562	25.8908	27.0145	0.36589	0.464862	0.00566251	0.00711658	0.0741789	0.0700464	0.254247	0.268471	0.294168	0.282864	0.301246	0.299736	0.0704983	0.0717656
is_talkative	-0.131589	0.0138161	-9.52436	1.66066e-21	3727	26089	NA	NA	1.38085	0.0349812	0.0642943	0.024081	0.121545	67.5683	67.1471	66282	65246	25.891	27.0314	0.364769	0.457822	0.00562746	0.00709782	0.0748452	0.0718109	0.254643	0.268885	0.293191	0.280067	0.301351	0.298069	0.0703433	0.0740711
tends_to_be_quiet	0.144439	0.0153272	9.42368	4.35562e-21	3712	25984	NA	NA	1.2912	0.0353246	0.0641164	0.0235722	0.12298	67.5566	67.117	66306	66058	25.891	27.0314	0.365774	0.463204	0.00564175	0.00729026	0.0744711	0.070353	0.254725	0.26715	0.293371	0.28177	0.301551	0.29898	0.0702398	0.0744562
generates_a_lot_of_enthusiasm	-0.165698	0.0176915	-9.36594	7.53764e-21	3716	26012	NA	NA	1.06073	0.032831	0.0640474	0.0238832	0.120257	67.56	67.1124	66306	66031.5	25.891	27.0683	0.365556	0.463331	0.00564016	0.00666508	0.0747321	0.0726811	0.254653	0.266008	0.293288	0.282472	0.301466	0.300048	0.07022	0.0721257
has_an_assertive_personality	-0.133382	0.0150578	-8.85803	8.14432e-19	3702	25914	NA	NA	1.25308	0.0334279	0.0611831	0.0229606	0.117943	67.5586	67.1238	66339	65695	25.8906	27.1029	0.366159	0.46571	0.00565771	0.00733331	0.074116	0.0717787	0.254597	0.266311	0.294201	0.282452	0.30099	0.298195	0.0704385	0.0739309
is_outgoing_sociable	-0.0948949	0.0148393	-6.39484	1.60717e-10	3698	25886	NA	NA	1.28874	0.0327204	0.0641563	0.0255882	0.121518	67.5576	67.1118	66322.5	65695	25.891	27.1087	0.365701	0.461235	0.00566091	0.00737551	0.0741579	0.0690906	0.254458	0.267552	0.293801	0.283738	0.301444	0.299765	0.0704783	0.0724794
iqb.shyness	0.102931	0.0172517	5.96644	2.42486e-09	3107	49712	NA	NA	1.1182	0.140802	0.0529734	0.0350063	0.165319	67.3769	67.0399	66043.5	65534	26.0219	27.1274	0.372117	0.470387	0.00638138	0.00646098	0.0634384	0.0724753	0.254129	0.276628	0.292042	0.278782	0.308559	0.293015	0.0754505	0.0726392
is_reserved	0.0912229	0.0152926	5.96515	2.44403e-09	3724	26068	NA	NA	1.27003	0.0346066	0.0630035	0.0252417	0.122013	67.5607	67.1295	66306	66007	25.891	27.1029	0.365093	0.460197	0.00563222	0.00852836	0.0749085	0.0710036	0.254295	0.269853	0.293157	0.281991	0.301605	0.297342	0.0704027	0.0712812
tends_to_be_lazy	-0.0750328	0.0156008	-4.80955	1.51268e-06	3712	25984	NA	NA	1.2588	0.034146	0.0650929	0.0234712	0.117996	67.5566	67.132	66306	65807	25.891	27.1087	0.365774	0.46232	0.00564175	0.00787683	0.0744711	0.0722043	0.254725	0.267057	0.293371	0.278951	0.301551	0.301627	0.0702398	0.0722839
iqb.extroversion	-0.127513	0.0265155	-4.80902	1.51675e-06	3183	31830	NA	NA	0.756225	0.142547	0.0534659	0.037586	0.168595	67.7257	67.2881	66813	66058	25.9085	27.0902	0.366485	0.466413	0.00510576	0.00535191	0.0583516	0.063563	0.250182	0.268182	0.300875	0.28728	0.310722	0.300477	0.0747629	0.0751466
iqb.heart_palpitations	0.0775716	0.0169893	4.56592	4.97308e-06	2253	38301	NA	NA	1.25792	0.136731	0.0560241	0.033067	0.159886	67.5561	67.2323	66174	65376.5	26.2071	27.1087	0.370531	0.464128	0.00755668	0.00569283	0.0604534	0.0648014	0.262972	0.277737	0.287657	0.278373	0.312343	0.300539	0.0690176	0.0728561
is_sometimes_shy_inhibited	0.0481484	0.0145063	3.31914	0.000902945	3703	25921	NA	NA	1.34411	0.0341615	0.0633608	0.0239333	0.119734	67.5582	67.1246	66322.5	65538	25.891	27.1725	0.365752	0.461529	0.00565611	0.00777636	0.0743778	0.0702265	0.254808	0.262402	0.293835	0.286768	0.300905	0.300008	0.0704186	0.0728186
iqb.ice_cream_frequency	0.424383	0.0171216	24.7865	1.25487e-135	3060	48960	NA	NA	0.924584	0.139043	0.0502884	0.0352364	0.163187	67.548	67.1783	65958	65365	26.0219	27.1087	0.371065	0.46976	0.00719152	0.00654882	0.0635882	0.0705184	0.258516	0.275501	0.290689	0.281243	0.304693	0.294649	0.0753217	0.0715387
iqb.dandruff_frequency	0.262569	0.0118103	22.2323	1.67322e-109	6133	61330	NA	NA	1.10779	0.111602	0.0503832	0.0395921	0.219557	67.6869	67.2466	66528	66114	25.891	26.9292	0.381256	0.477101	0.00975516	0.00818923	0.0747896	0.0813622	0.243114	0.26657	0.291507	0.283406	0.311209	0.293514	0.0696251	0.0669579
orthostatic_hypotension	1.4296	0.0670132	21.3332	5.5896e-101	6990	69900	0.0171572	0.0197685	NA	0.478047	0.178918	0.0584992	0.395981	68.8066	68.4082	67086.5	67419	25.7808	26.3476	0.357603	0.43379	0.0056719	0.00576669	0.0647906	0.0605643	0.232984	0.231933	0.305192	0.284762	0.314572	0.327351	0.0767888	0.0896228
brain_surgery	2.33068	0.113706	20.4974	2.27223e-93	4631	13893	0.0111979	0.0265062	NA	0.34296	0.108022	0.067696	0.370924	68.9652	68.5607	67287.5	67550	25.8224	26.4152	0.357125	0.415088	0.00612182	0.00561545	0.0713193	0.0469452	0.230487	0.207996	0.30854	0.284928	0.308846	0.34726	0.0746863	0.107255
high_cholesterol_meds	-0.423432	0.0215799	-19.6216	1.01066e-85	13194	131940	0.184474	0.453608	NA	0.239289	0.100486	0.0593452	0.366234	69.7643	69.2758	66482	66435	25.8166	26.64	0.384383	0.469435	0.0113412	0.0125131	0.085429	0.0961845	0.239892	0.25904	0.293023	0.274603	0.303378	0.290538	0.0669379	0.0671209
high_cholesterol_broad	-0.374403	0.0204131	-18.3413	3.87192e-75	13195	131950	0.25653	0.542892	NA	0.238127	0.0992525	0.0585966	0.367426	69.7646	69.2808	66483.5	66203	25.8166	26.6335	0.384347	0.470715	0.0113398	0.0125501	0.0854185	0.0962828	0.239862	0.25923	0.29311	0.276406	0.30334	0.289785	0.0669296	0.0657467
high_cholesterol	-0.328817	0.0252972	-12.9982	1.25265e-38	9424	122512	0.605662	0.760634	NA	0.208639	0.0761354	0.0453023	0.312705	69.1627	68.7562	66566	66152	25.891	27.0071	0.385343	0.475073	0.0091056	0.010041	0.076957	0.0864037	0.243795	0.258381	0.294169	0.278822	0.3068	0.297941	0.0691732	0.0684119
high_cholesterol_dx	-0.169075	0.0253274	-6.67559	2.4624e-11	8303	83030	0.481675	0.600999	NA	0.187544	0.0668105	0.047617	0.257235	68.4471	67.9948	66745.5	66378	25.8812	26.7001	0.376575	0.464902	0.008646	0.00785909	0.0714519	0.0755942	0.240783	0.251755	0.297716	0.282237	0.310277	0.309957	0.0711256	0.0725975
number_statins	-0.132168	0.0241903	-5.46368	4.66353e-08	2603	59869	NA	NA	0.919124	0.0679184	0.0615316	0.0233865	0.123912	67.7826	67.4823	65546	66028	26.1807	27.399	0.377525	0.481156	0.00569801	0.00708241	0.0659341	0.0739977	0.254375	0.272466	0.286121	0.277881	0.314204	0.301155	0.0736671	0.0674173
work_hours	-0.227639	0.012176	-18.6957	5.36923e-78	3924	15696	NA	NA	1.98856	0.00372069	0.150153	0.0282365	0.165698	68.3642	67.9753	66771.5	66244	25.7808	26.5912	0.354903	0.43263	0.00588838	0.00549837	0.0693804	0.0612493	0.229903	0.231954	0.303891	0.279586	0.314388	0.331245	0.0765489	0.0904674
sweet_v_salty	0.595159	0.0362467	16.4197	1.38337e-60	3915	39150	0.420968	0.44333	NA	0.21507	0.0591199	0.0462324	0.234204	67.2033	66.7278	67680	66685	25.8813	26.7115	0.378805	0.46147	0.00867245	0.00882974	0.0710474	0.0726505	0.242495	0.254796	0.300867	0.282389	0.30487	0.306379	0.072048	0.0749554
iqb.pastry_frequency	0.237751	0.0146635	16.2138	4.02582e-59	3080	49280	NA	NA	1.18471	0.139305	0.0514324	0.0343965	0.165661	67.4471	67.0729	66088.5	65343	26.1473	27.1274	0.375088	0.469402	0.00716981	0.00695492	0.0660377	0.0714589	0.259245	0.274802	0.285283	0.282464	0.309057	0.292508	0.0732075	0.0718125
sweet_tooth	0.429351	0.0285106	15.0593	2.99738e-51	7263	79893	0.234872	0.229497	NA	0.205081	0.0576208	0.0476961	0.225355	67.8112	67.3929	66614	66394	25.8906	26.8462	0.376494	0.467513	0.00789096	0.00811541	0.0715567	0.0764292	0.243723	0.26412	0.298422	0.281151	0.305595	0.298936	0.0728121	0.0712492
salty_tooth	-0.425993	0.0310473	-13.7207	7.62822e-43	7263	79893	0.323062	0.294025	NA	0.205081	0.0576208	0.0476961	0.225355	67.8112	67.3929	66614	66394	25.8906	26.8462	0.376494	0.467513	0.00789096	0.00811541	0.0715567	0.0764292	0.243723	0.26412	0.298422	0.281151	0.305595	0.298936	0.0728121	0.0712492
iqb.liking_sweets	0.212241	0.0162193	13.0857	3.97343e-39	2928	43920	NA	NA	1.24562	0.147498	0.0530012	0.0348361	0.170402	67.4542	67.0742	66250	65699	26.0577	27.1128	0.364579	0.468535	0.00721154	0.00675712	0.0649038	0.0681588	0.25	0.273997	0.291667	0.278244	0.315304	0.299049	0.0709135	0.0737941
sweet_preference	-0.130774	0.0145355	-8.99688	2.32219e-19	7263	79893	NA	NA	0.886927	0.205081	0.0576208	0.0476961	0.225355	67.8112	67.3929	66614	66394	25.8906	26.8462	0.376494	0.467513	0.00789096	0.00811541	0.0715567	0.0764292	0.243723	0.26412	0.298422	0.281151	0.305595	0.298936	0.0728121	0.0712492
current_drinking	-0.140946	0.0163389	-8.62638	6.33226e-18	4091	16364	NA	NA	1.27648	0.0413591	0.0627231	0.0186263	0.136201	68.6595	68.1885	66415	65191.5	25.8224	27.1029	0.360171	0.456066	0.00535189	0.00642641	0.073856	0.0660912	0.244581	0.263294	0.294621	0.280746	0.309071	0.305948	0.0725181	0.077495
current_heavy_drinking_cc	-0.719704	0.126104	-5.70724	1.14823e-08	4091	16364	0.0262731	0.0316304	NA	0.0413591	0.0627231	0.0186263	0.136201	68.6595	68.1885	66415	65191.5	25.8224	27.1029	0.360171	0.456066	0.00535189	0.00642641	0.073856	0.0660912	0.244581	0.263294	0.294621	0.280746	0.309071	0.305948	0.0725181	0.077495
iqb.whisky_yummy	-0.0744317	0.0137032	-5.43169	5.58228e-08	3113	49808	NA	NA	1.50442	0.148599	0.0530791	0.038	0.172465	67.6913	67.2988	66587	65766	26.0473	27.0397	0.386736	0.47857	0.00488722	0.0070288	0.0676692	0.0724815	0.259398	0.274736	0.292481	0.278015	0.303383	0.29495	0.0721805	0.0727882
leg_jiggle	0.181301	0.0113867	15.9222	4.44803e-57	6133	73596	NA	NA	1.21695	0.140062	0.0558893	0.0417289	0.17848	67.55	67.1469	66614	66099	25.8969	26.992	0.377455	0.474046	0.00760167	0.00755134	0.072786	0.0744392	0.246864	0.268878	0.297796	0.278752	0.304067	0.299652	0.0708856	0.0707267
iqb.cry_easily	0.435108	0.0273421	15.9135	5.10764e-57	6869	89297	0.374048	0.314831	NA	0.19432	0.0559657	0.0444024	0.228324	67.6148	67.1989	66560	66242	25.891	26.8462	0.37482	0.464647	0.00824228	0.00898121	0.0705386	0.0771775	0.248419	0.264039	0.296722	0.281434	0.303048	0.299923	0.0730305	0.0684454
iqb.neuropathy	0.228993	0.015358	14.9104	2.82231e-50	3023	27207	NA	NA	1.20369	0.140225	0.0541846	0.034866	0.162124	67.4112	67.0401	66339	65469.5	26.1473	27.1087	0.367911	0.468806	0.00692574	0.00709644	0.0654098	0.0691262	0.253944	0.278258	0.287418	0.2783	0.311274	0.297452	0.0750289	0.0697674
iqb.numb_extremities	0.558059	0.0416851	13.3875	7.15564e-41	3171	22197	0.36175	0.320601	NA	0.140413	0.0542021	0.0359114	0.167652	67.6329	67.2522	66560	65130.5	26.1323	26.9861	0.374359	0.466062	0.00698016	0.00785999	0.0639236	0.0715783	0.257899	0.271484	0.292799	0.279239	0.309699	0.298208	0.0686995	0.0716307
tends_to_find_fault_with_others	-0.229631	0.0155852	-14.7339	3.90564e-49	3728	26096	NA	NA	1.2446	0.0333959	0.06478	0.0235046	0.121949	67.5673	67.1505	66282	65576	25.891	26.9885	0.365253	0.463477	0.00562588	0.00807186	0.0748242	0.070787	0.254571	0.266173	0.29339	0.281288	0.301266	0.300677	0.0703235	0.0730028
personality_compliance	0.109065	0.00847157	12.8742	6.28767e-38	3711	25977	NA	NA	2.4025	0.0333131	0.0631231	0.0238143	0.118533	67.5562	67.1072	66301.5	65885	25.891	27.1087	0.365883	0.464118	0.00564334	0.00667859	0.0744921	0.0743391	0.254515	0.267422	0.293454	0.28384	0.301637	0.294216	0.0702596	0.0735043
personality_agreeableness	0.0400168	0.0036703	10.9029	1.11676e-27	3686	25802	NA	NA	5.5023	0.0340817	0.0657556	0.0242472	0.121473	67.5402	67.1051	66322.5	65905.5	25.8966	27.1274	0.364699	0.458946	0.0056802	0.00673023	0.0738427	0.068424	0.253905	0.264482	0.293951	0.284913	0.301903	0.303301	0.0707185	0.0721497
has_a_forgiving_nature	0.129196	0.0181028	7.13684	9.55019e-13	3711	25977	NA	NA	1.11814	0.0324037	0.0632579	0.0240501	0.118162	67.5562	67.1177	66301.5	66058	25.891	27.1087	0.365883	0.463458	0.00564334	0.00742594	0.0744921	0.0700897	0.254515	0.270987	0.293454	0.281789	0.301637	0.295807	0.0702596	0.073902
iqb.forgiveness_comes_easily	-0.159364	0.0231482	-6.88451	5.79864e-12	3116	40508	NA	NA	0.843809	0.341028	0.0865808	0.0587979	0.279754	67.9897	67.6358	66959	66435	25.8813	26.6335	0.363993	0.450516	0.00635863	0.00496438	0.0644341	0.0561619	0.230182	0.240412	0.31454	0.285319	0.308605	0.321131	0.0758796	0.0920115
personality_altruism	0.0411961	0.00707212	5.82514	5.70649e-09	3700	25900	NA	NA	2.77416	0.0341892	0.0644257	0.0249662	0.121588	67.5576	67.1159	66306	65599	25.891	27.1066	0.365184	0.461551	0.00566091	0.0068649	0.0741579	0.0720814	0.255024	0.267332	0.293801	0.280702	0.300877	0.302375	0.0704783	0.0706446
iqb.talk_versus_listen	0.436142	0.0303282	14.3808	6.83272e-47	6239	106063	0.612134	0.632046	NA	0.141814	0.0544158	0.040863	0.220806	67.6059	67.1628	66762	66413	25.8906	26.9861	0.378719	0.471342	0.0090569	0.00881738	0.0750148	0.0825	0.248277	0.267687	0.293562	0.280513	0.304391	0.293854	0.0696988	0.0666287
iqb.center_of_attention	0.148436	0.0199942	7.42395	1.13679e-13	4893	73395	NA	NA	0.813154	0.124872	0.0520259	0.0415262	0.165977	67.3188	66.9251	66557.5	66167	25.891	27.0145	0.376385	0.476693	0.0086001	0.00799055	0.070473	0.0739359	0.245581	0.271306	0.296226	0.281721	0.304826	0.296365	0.0742953	0.0686814
bmi_res_tx	-0.156385	0.0111862	-13.9801	2.06133e-44	10584	148176	NA	NA	0.96535	0.213731	0.0840136	0	0.347499	69.0325	68.5644	66435	66378	25.8166	26.6482	0.384441	0.46443	0.0106206	0.0113577	0.084325	0.0920838	0.240947	0.258834	0.292898	0.280405	0.303519	0.291831	0.0676903	0.0654885
weight_res_tx	-0.149417	0.011082	-13.4829	1.97195e-41	10584	148176	NA	NA	0.979885	0.213731	0.0840136	0	0.347499	69.0325	68.5644	66435	66378	25.8166	26.6482	0.384441	0.46443	0.0106206	0.0113577	0.084325	0.0920838	0.240947	0.258834	0.292898	0.280405	0.303519	0.291831	0.0676903	0.0654885
iqb.weight_description	-0.255988	0.0201864	-12.6812	7.5184e-37	5028	55308	NA	NA	0.75146	0.151253	0.0494564	0.0381033	0.185163	67.178	66.7619	66529	66058	25.8969	26.8791	0.377749	0.467694	0.00631681	0.0070285	0.0694849	0.0730666	0.247328	0.265087	0.29276	0.284452	0.308795	0.299975	0.0753158	0.0703911
weight	-0.00370911	0.000325291	-11.4024	4.06652e-30	10584	148176	NA	NA	40.2514	0.213731	0.0840136	0	0.347499	69.0325	68.5644	66435	66378	25.8166	26.6482	0.384441	0.46443	0.0106206	0.0113577	0.084325	0.0920838	0.240947	0.258834	0.292898	0.280405	0.303519	0.291831	0.0676903	0.0654885
bmi_category	-0.15641	0.0140104	-11.1639	6.12403e-29	10584	148176	NA	NA	0.785603	0.213731	0.0840136	0	0.347499	69.0325	68.5644	66435	66378	25.8166	26.6482	0.384441	0.46443	0.0106206	0.0113577	0.084325	0.0920838	0.240947	0.258834	0.292898	0.280405	0.303519	0.291831	0.0676903	0.0654885
iqb.short_of_breath_from_stairs	0.368427	0.0337354	10.9211	9.1397e-28	5311	69043	0.241979	0.235118	NA	0.190682	0.0493316	0.0433601	0.208745	67.4319	67.0463	66481	66007	25.8969	26.9689	0.372226	0.466743	0.00591856	0.00764941	0.0679451	0.0730626	0.247633	0.267461	0.297585	0.281831	0.306818	0.299114	0.0741004	0.0708822
heart_metabolic_disease_burden	-0.0816873	0.010691	-7.64077	2.15921e-14	8763	157734	NA	NA	1.14277	0.189421	0.0845541	0	0.330252	68.4335	67.9918	66354	66641	25.8812	26.6705	0.380535	0.465127	0.0105218	0.0108342	0.0828769	0.0902664	0.24301	0.260137	0.289276	0.28004	0.306717	0.292249	0.0675987	0.0664735
high_blood_pressure	-0.147314	0.0227354	-6.47949	9.20353e-11	10522	147308	0.255979	0.44145	NA	0.204441	0.088532	0.0443262	0.341944	68.8765	68.4092	66378	66347	25.8561	26.6705	0.381456	0.468741	0.0107472	0.0118228	0.0845872	0.092755	0.241118	0.261453	0.292705	0.276429	0.303578	0.291312	0.0672651	0.0662281
heart_metabolic_disease_60	-0.177833	0.0295629	-6.01541	1.79433e-09	8604	137664	0.786802	0.80628	NA	0.22253	0.0889668	0.0361802	0.34886	72.7321	72.683	66255	65686	25.8786	26.6705	0.403157	0.495666	0.0115756	0.0131629	0.0868167	0.100717	0.238264	0.260449	0.281029	0.264142	0.311736	0.291789	0.0705788	0.0697402
iqb.self_rated_attractiveness	-0.137435	0.02331	-5.89596	3.72502e-09	3082	49312	NA	NA	0.818007	0.13931	0.0508455	0.0342406	0.163358	67.5973	67.2174	66560	65803	25.9189	27.1193	0.373727	0.467803	0.00679758	0.00716187	0.0638218	0.0684383	0.258686	0.274837	0.286631	0.278465	0.307402	0.300327	0.0766616	0.0707706
heart_metabolic_disease_70	-0.224381	0.0400877	-5.59726	2.17765e-08	5406	86496	0.845221	0.846369	NA	0.248428	0.0954713	0.0413375	0.363257	77.3259	77.4896	66260	64899	25.7373	26.5666	0.444006	0.535568	0.014777	0.0184701	0.0988716	0.116589	0.224879	0.251343	0.272703	0.250685	0.307093	0.284044	0.0816765	0.0788688
obesity	-0.146557	0.0262951	-5.57357	2.49578e-08	10584	148176	0.247161	0.254101	NA	0.213731	0.0840136	0	0.347499	69.0325	68.5644	66435	66378	25.8166	26.6482	0.384441	0.46443	0.0106206	0.0113577	0.084325	0.0920838	0.240947	0.258834	0.292898	0.280405	0.303519	0.291831	0.0676903	0.0654885
stretch_marks_any	0.121431	0.0331755	3.66028	0.000251942	6627	86151	0.41405	0.265246	NA	0.203744	0.0589903	0.045625	0.221992	67.3836	66.9758	66517	66198	25.8812	26.8199	0.372747	0.466465	0.00796495	0.00761042	0.072282	0.0761332	0.248706	0.269371	0.295898	0.283241	0.304062	0.2938	0.0710872	0.0698445
blood_pressure_meds	-0.0772247	0.0287771	-2.68355	0.0072846	6386	83018	0.24589	0.430551	NA	0.495011	0.169344	0.0435439	0.406615	68.691	68.2925	66614	66959	25.7874	26.3654	0.359151	0.434447	0.00612089	0.00703423	0.0678398	0.0614646	0.237184	0.235671	0.293803	0.285905	0.317266	0.320712	0.0777863	0.0892134
heart_metabolic_disease	-0.0569003	0.0264608	-2.15036	0.0315267	10389	145446	0.565228	0.761408	NA	0.211608	0.0871435	0.0320981	0.345571	69.1356	68.663	66354	66139	25.8906	26.6752	0.38708	0.468568	0.0111388	0.011768	0.0846547	0.0934669	0.243349	0.260241	0.291967	0.277415	0.302713	0.291596	0.0661774	0.0655136
juvenile_obesity	-0.247457	0.143209	-1.72794	0.0839996	4041	12123	0.0369911	0.0211581	NA	0.343108	0.11142	0.0666914	0.377382	69.0537	68.6658	67868	68541	25.1405	25.7321	0.349718	0.407743	0.00565371	0.00346687	0.0713781	0.0482794	0.224382	0.19774	0.308481	0.28454	0.311661	0.351053	0.0784452	0.11492
iqb.snore	0.0411045	0.0332117	1.23765	0.215845	4467	49137	0.400495	0.480375	NA	0.150903	0.050985	0.0400343	0.185098	66.9819	66.509	66557.5	66242	25.9085	27.0187	0.379621	0.464082	0.00713893	0.00883624	0.0719385	0.0727677	0.243822	0.26461	0.294893	0.280634	0.311093	0.301985	0.0711148	0.0711676
iqb.stretch_marks	0.0232762	0.0350244	0.664572	0.506324	6318	82134	0.39718	0.234093	NA	0.203489	0.0567766	0.0448379	0.221533	67.3594	66.9507	66528.5	66279	25.8852	26.8476	0.376234	0.467865	0.00786749	0.00833549	0.0701863	0.0733279	0.248447	0.268869	0.297308	0.278652	0.304141	0.301449	0.0720497	0.0693659
iqb.adventurous	-0.160966	0.0115316	-13.9587	2.78635e-44	6434	102944	NA	NA	1.17836	0.11804	0.0514454	0.0397338	0.221525	67.7543	67.3095	66802	66320	25.8879	26.9206	0.376162	0.474611	0.00885936	0.00924777	0.0745663	0.0811212	0.242894	0.267801	0.294205	0.279454	0.30897	0.295588	0.0705057	0.0667882
personality_ideas	-0.0621158	0.00552707	-11.2385	2.63948e-29	3691	29528	NA	NA	3.40102	0.0330835	0.0627051	0.024203	0.11948	67.5478	67.0941	66306	65534	25.8938	27.1274	0.36516	0.462853	0.00567215	0.00720431	0.0737379	0.0702595	0.254112	0.266734	0.294101	0.28534	0.301758	0.298909	0.0706183	0.0715535
is_curious_about_many_different_things	-0.223928	0.0199572	-11.2204	3.23709e-29	3717	26019	NA	NA	0.922905	0.0343019	0.0660815	0.0248857	0.121234	67.558	67.1513	66301.5	65838	25.891	27.0314	0.365448	0.461037	0.00563857	0.006953	0.074711	0.0712782	0.254863	0.26771	0.293206	0.282729	0.301381	0.298383	0.0702002	0.0729469
iqb.comfort_taking_risks	0.139325	0.0128012	10.8837	1.37824e-27	5657	90512	NA	NA	1.12847	0.113113	0.0546954	0.0396697	0.188252	67.5399	67.1329	66685	66448	25.8852	26.9752	0.3737	0.472403	0.00896207	0.00855975	0.0735723	0.0788888	0.241351	0.26616	0.294081	0.282261	0.311588	0.296038	0.070446	0.0680929
personality_openness	-0.0319919	0.00303213	-10.5509	5.02906e-26	3684	25788	NA	NA	6.20477	0.035661	0.0650448	0.0236156	0.117976	67.5361	67.1153	66306	66058	25.8966	27.0397	0.364999	0.459741	0.00568343	0.00742912	0.0733163	0.0699542	0.253765	0.264396	0.294402	0.282467	0.302074	0.304474	0.0707587	0.0712794
is_ingenious_a_deep_thinker	-0.165769	0.0184816	-8.96941	2.98116e-19	3715	26005	NA	NA	1.02778	0.0359354	0.0626178	0.023755	0.120828	67.5596	67.156	66306	66058	25.891	27.1212	0.365665	0.458241	0.00564175	0.00732863	0.0744711	0.0700203	0.254725	0.264747	0.293371	0.284104	0.301551	0.300315	0.0702398	0.0734855
has_an_active_imagination	-0.156575	0.0187103	-8.36842	5.83966e-17	3711	25977	NA	NA	1.01719	0.0342226	0.0634937	0.0244543	0.11695	67.5565	67.1454	66301.5	65636	25.891	27.0456	0.365774	0.466555	0.00564334	0.00704394	0.0742099	0.0708373	0.254797	0.272962	0.293454	0.284464	0.301637	0.293418	0.0702596	0.0712751
likes_to_reflect_play_with_ideas	-0.153782	0.0190794	-8.06007	7.62498e-16	3692	29536	NA	NA	0.974449	0.0333755	0.0645841	0.0235043	0.12023	67.5482	67.1139	66306	65766	25.8966	27.114	0.365051	0.458219	0.00567054	0.00758954	0.0740006	0.0698097	0.25404	0.266998	0.294018	0.283226	0.301673	0.300923	0.0705982	0.0714536
personality_aesthetics	-0.0485629	0.00693177	-7.00584	2.45509e-12	3690	25830	NA	NA	2.76236	0.0328591	0.0638889	0.0227304	0.120325	67.5412	67.1192	66346.5	66058	25.8966	27.1274	0.36516	0.461697	0.00567376	0.00763237	0.0740426	0.0711688	0.253901	0.264535	0.293901	0.284316	0.301844	0.299021	0.0706383	0.0733267
is_original_comes_up_with_new_ideas	-0.106242	0.018354	-5.7885	7.10197e-09	3725	26075	NA	NA	1.02549	0.0342617	0.0652013	0.0248993	0.118322	67.5608	67.1404	66301.5	65907	25.891	27.0145	0.364985	0.460775	0.00563063	0.00717485	0.0748874	0.0721053	0.254505	0.262298	0.293074	0.283863	0.30152	0.301383	0.0703829	0.0731756
is_inventive	-0.103712	0.0180995	-5.73013	1.00356e-08	3706	25942	NA	NA	1.0659	0.033864	0.0629722	0.0248583	0.120986	67.5575	67.1098	66339	66007	25.891	26.9905	0.365723	0.460575	0.00565131	0.00720972	0.0743148	0.0721769	0.254592	0.267277	0.293586	0.278749	0.301498	0.300896	0.0703589	0.0736905
values_artistic_aesthetic_experiences	-0.0920689	0.0174524	-5.27542	1.32451e-07	3703	25921	NA	NA	1.08992	0.0331488	0.0632258	0.0246759	0.1197	67.5582	67.1303	66322.5	65683.5	25.891	27.0187	0.365752	0.462478	0.00565611	0.00796622	0.0743778	0.0695451	0.254808	0.269338	0.293835	0.284394	0.300905	0.295188	0.0704186	0.0735681
has_few_artistic_interests	0.0718316	0.0141535	5.07519	3.87107e-07	3691	25837	NA	NA	1.35557	0.034171	0.0633975	0.024045	0.120428	67.5413	67.1018	66339	65546	25.8966	27.1087	0.365051	0.464876	0.00567215	0.0064418	0.0740216	0.0718601	0.253829	0.266635	0.293817	0.282959	0.302042	0.298163	0.0706183	0.0739407
appreciates_art_music_or_literature	-0.0724729	0.0191252	-3.7894	0.000151011	3692	25844	NA	NA	1.01593	0.0341956	0.0626693	0.0236999	0.119481	67.545	67.1225	66339	65807	25.8966	27.1029	0.365241	0.46126	0.00567054	0.00668027	0.0740006	0.0707628	0.253757	0.266611	0.294018	0.281171	0.301956	0.303292	0.0705982	0.0714829
prefers_work_that_is_routine	0.0409768	0.0152944	2.6792	0.00737976	3697	25879	NA	NA	1.26718	0.0326278	0.0629903	0.0243779	0.119015	67.554	67.1227	66322.5	65766	25.8938	26.9952	0.365511	0.460295	0.00566251	0.00733682	0.0741789	0.070258	0.25453	0.267913	0.293601	0.279716	0.301529	0.301966	0.0704983	0.0728099
iqb.avg_sleep	-0.374523	0.0272065	-13.766	4.08392e-43	3354	46956	NA	NA	0.687277	0.139455	0.0527132	0.0354601	0.167402	67.7397	67.3817	66560	65751	25.9926	27.1193	0.374434	0.468857	0.00691085	0.00655941	0.0663442	0.0685644	0.260539	0.269975	0.288874	0.281683	0.304423	0.299901	0.0729095	0.0733168
iqb.sleep_needed	0.0002503	0.0296707	0.00843596	0.993269	3376	27008	NA	NA	0.654868	0.148565	0.0553252	0.0373881	0.174138	67.5124	67.1579	66528.5	65324	26.0219	27.1274	0.372228	0.464559	0.00587017	0.00696439	0.0642265	0.0725168	0.253798	0.2727	0.296271	0.277401	0.306975	0.295247	0.0728591	0.0751719
migraine_ICHD	0.7364	0.0536842	13.7173	8.00365e-43	8507	144619	0.026418	0.0168619	NA	0.215744	0.0872092	0.039745	0.35107	69.0461	68.6231	66528	66435	25.8472	26.6705	0.380302	0.468803	0.011839	0.0117797	0.0853986	0.0938596	0.237411	0.25903	0.290134	0.280849	0.305762	0.288761	0.0694554	0.0657202
migraine_ICHD_without_aura	0.758555	0.0740329	10.2462	1.23096e-24	8215	139655	0.0118705	0.00820315	NA	0.217725	0.0880503	0.0397714	0.352823	69.2848	68.8681	66614	66279	25.8472	26.6752	0.381988	0.470433	0.0120145	0.0119527	0.0852535	0.0957855	0.234694	0.258579	0.290487	0.27836	0.307933	0.289601	0.0696182	0.0657214
migraine_ICHD_with_aura	0.747246	0.0751467	9.94384	2.68282e-23	8204	139468	0.0148964	0.00840376	NA	0.217712	0.0878298	0.0397164	0.353791	69.2112	68.793	66497	66451	25.8472	26.6752	0.381493	0.470251	0.0122153	0.0122232	0.0874876	0.0954195	0.236382	0.259263	0.287719	0.277781	0.307032	0.290598	0.0691647	0.0647153
migraine_diagnosis_broad	0.193066	0.0288846	6.68405	2.3243e-11	11052	154728	0.179197	0.132278	NA	0.223145	0.0897696	0.0452226	0.356098	69.0735	68.6128	66435	66297	25.8472	26.6482	0.383199	0.467082	0.0112175	0.0120477	0.0841946	0.0943874	0.240484	0.2615	0.292538	0.275665	0.30426	0.290684	0.0673053	0.0657162
migraine_diagnosis	0.139644	0.0325901	4.28486	1.82857e-05	9532	162044	0.167561	0.121579	NA	0.21802	0.0873199	0.0403495	0.350574	68.7932	68.3527	66297	66435	25.8561	26.6705	0.382971	0.465924	0.0113863	0.0116168	0.0841161	0.0943662	0.242955	0.262201	0.288358	0.278214	0.304725	0.289021	0.06846	0.0645808
epilepsy	1.03226	0.0762299	13.5414	8.90489e-42	10500	147000	0.0134053	0.010419	NA	0.20713	0.0909841	0.0460444	0.344127	68.9167	68.4552	66459	66302	25.8561	26.6702	0.380983	0.467255	0.0111534	0.012027	0.0840304	0.0931044	0.240051	0.26261	0.293283	0.276843	0.304309	0.289041	0.0671736	0.0663749
iqb.spit_frequency	-0.101791	0.00827695	-12.2982	9.26651e-35	3090	46350	NA	NA	2.41659	0.14468	0.0511125	0.0350728	0.170611	67.3854	67.0091	66014	65444	26.1323	27.1087	0.373596	0.467854	0.00717252	0.00716484	0.0675727	0.0701852	0.257833	0.267471	0.284636	0.282204	0.311816	0.299031	0.0709702	0.0739442
community_standing	-0.131573	0.0107606	-12.2272	2.22406e-34	4018	16072	NA	NA	1.7899	0.0205077	0.152215	0.0296167	0.165854	68.4365	68.0531	66951.5	66451	25.7886	26.5666	0.354695	0.441642	0.00582721	0.00635687	0.0689131	0.0579111	0.230555	0.230882	0.303015	0.282055	0.314669	0.334562	0.0770205	0.0882334
iqb.stammer	0.595477	0.0488326	12.1943	3.33506e-34	5508	82620	0.0745997	0.0640432	NA	0.162253	0.0516068	0.0432099	0.189894	67.4483	67.0436	66650	66128	25.8906	26.992	0.375369	0.473063	0.0082204	0.00816409	0.0704288	0.0758856	0.244612	0.268723	0.3006	0.281171	0.30371	0.295393	0.0724283	0.0706641
iqb.cut_off_freeway_anger	-0.222109	0.0186687	-11.8974	1.22061e-32	5659	84885	NA	NA	0.818221	0.151043	0.0549567	0.0409635	0.186495	67.2292	66.8009	66528	66295	25.9085	26.9752	0.377402	0.471828	0.00776531	0.00768358	0.0701035	0.0740807	0.245902	0.267333	0.29767	0.28198	0.305651	0.299396	0.0729077	0.069526
iqb.hothead	-0.244935	0.0257662	-9.50605	1.98032e-21	2997	47952	NA	NA	0.812157	0.139885	0.0516202	0.0350547	0.164871	67.5098	67.1666	66291.5	65293	26.1323	27.1265	0.371253	0.465357	0.00775194	0.00676495	0.0624031	0.0713593	0.256202	0.277048	0.28876	0.278066	0.312403	0.295088	0.0724806	0.0716745
iqb.criticized_anger	-0.131114	0.0249121	-5.26307	1.41673e-07	2909	17454	NA	NA	0.890368	0.136817	0.0551982	0.0360458	0.166478	67.494	67.0781	66528	65502	26.0499	27.1754	0.37211	0.471764	0.00636183	0.00630726	0.0640159	0.0729651	0.255666	0.268225	0.289463	0.284292	0.31173	0.295844	0.0727634	0.0723675
iqb.interruptions_anger	-0.105171	0.0263686	-3.98849	6.6494e-05	3019	48304	NA	NA	0.763572	0.139664	0.0518091	0.0348966	0.165209	67.5045	67.1438	66258.5	65445	26.1323	27.164	0.372577	0.469354	0.00655611	0.00637602	0.0640185	0.0714354	0.257231	0.277273	0.287698	0.278211	0.30968	0.297435	0.0748168	0.06927
iqb.coffee_spilled_anger	-0.0310544	0.0206671	-1.5026	0.132942	4212	58968	NA	NA	0.813115	0.138968	0.0478316	0.0362931	0.169959	67.075	66.6974	66027	66028	26.0525	27.1087	0.371824	0.474894	0.00650085	0.00739255	0.0672696	0.072156	0.246467	0.27378	0.292821	0.280976	0.312606	0.296803	0.0743358	0.0688923
iqb.clap_to_beat	-0.570353	0.0484796	-11.7648	5.92594e-32	4634	69510	0.923213	0.917903	NA	0.126173	0.0520609	0.0407855	0.165839	67.2009	66.8144	66614	66107	25.8906	26.992	0.374591	0.476807	0.00734735	0.00783998	0.064606	0.0733704	0.245503	0.272476	0.299721	0.281565	0.306562	0.29593	0.0762605	0.0688176
mind_in_eyes_qt	-0.0626211	0.00563083	-11.1211	9.90188e-29	2795	13975	NA	NA	3.83017	0.284317	0.0960644	0.0289803	0.27424	67.7463	67.2923	64907	66406	25.8812	26.6335	0.353639	0.430898	0.00467727	0.00456204	0.0673527	0.048459	0.245089	0.231042	0.296539	0.288321	0.31478	0.329582	0.0715622	0.0980333
iqb.chest_pain_exercise	0.522574	0.0473923	11.0266	2.84553e-28	3569	42828	0.166877	0.126366	NA	0.179322	0.0515335	0.0403259	0.194388	67.7352	67.3237	66494	65903	25.9085	27.0737	0.374848	0.462821	0.00611621	0.00731485	0.0625212	0.0693061	0.25824	0.272471	0.295957	0.281721	0.303432	0.297262	0.0737343	0.0719246
iqb.avoid_exercise_faint	0.451662	0.0900377	5.01636	5.26593e-07	2348	37568	0.0720969	0.0454705	NA	0.13551	0.0575208	0.0335204	0.159635	67.6836	67.383	66088.5	65295	26.1869	27.1087	0.370302	0.466432	0.00677638	0.00634999	0.0638916	0.0689868	0.264279	0.277488	0.287028	0.280386	0.310261	0.294905	0.0677638	0.0718843
iqb.narcissism	0.237705	0.0215656	11.0224	2.97957e-28	5148	82368	NA	NA	0.739834	0.109351	0.0537159	0.0377531	0.160805	67.4007	67.0011	66614	66429	25.8906	27.0902	0.372863	0.476613	0.00858951	0.00839205	0.0721067	0.0756508	0.245479	0.269334	0.296112	0.280868	0.305832	0.298183	0.0718807	0.0675716
scoliosis	0.507562	0.0461369	11.0012	3.77093e-28	8969	116597	0.0565129	0.0473695	NA	0.0613622	0.0405683	0.0353758	0.300153	68.6208	68.1397	66481.5	66297	25.8677	26.7001	0.381851	0.472092	0.0111186	0.0117396	0.0843938	0.0937172	0.238714	0.261631	0.293101	0.276224	0.305157	0.291578	0.0675151	0.0651111
urinary_tract_inf	0.541683	0.0521678	10.3835	2.94803e-25	5530	143780	0.0694818	0.0552006	NA	0.0169178	0.0337955	0.0296028	0.281428	67.666	67.2387	66052	66550	25.8906	26.8108	0.384349	0.469981	0.0130323	0.0114125	0.0866373	0.0929982	0.241924	0.263365	0.287078	0.279221	0.306167	0.288808	0.0651615	0.0641945
iqb.uti_frequency	0.0849193	0.0115398	7.35883	1.8553e-13	5134	92412	NA	NA	1.51025	0.117883	0.0493101	0.0370082	0.176348	67.1399	66.7204	66494	66297	25.8969	26.992	0.373529	0.46923	0.00776079	0.00723679	0.0698471	0.0738496	0.245606	0.267112	0.297877	0.28417	0.307921	0.298692	0.0709884	0.0689393
bladder_infection	0.180317	0.0434359	4.15133	3.30547e-05	4617	13851	0.287614	0.311512	NA	0.34687	0.109108	0.0657895	0.371832	68.9424	68.5414	67188	67835	25.8472	26.4475	0.355995	0.40893	0.00617284	0.00476083	0.0712963	0.0469281	0.229938	0.202675	0.309877	0.287917	0.307716	0.349694	0.075	0.108025
iqb.kidney_infection	0.0453144	0.0485858	0.932668	0.350991	3799	53186	0.166478	0.15827	NA	0.184224	0.0525577	0.0410108	0.197666	67.7747	67.3659	66653	65838	25.9085	26.9947	0.369808	0.463415	0.00704676	0.00645682	0.0653427	0.071786	0.254324	0.271394	0.293722	0.281425	0.304933	0.295353	0.0746316	0.0735847
iqb.chemical_exposure_work	0.440477	0.0439427	10.0239	1.19716e-23	2676	42816	0.280235	0.319463	NA	0.138552	0.0516135	0.0347094	0.16249	67.7182	67.3747	66052	65534	25.9148	27.1274	0.363379	0.467101	0.00563502	0.00713085	0.0593845	0.0698173	0.254876	0.271081	0.289554	0.280842	0.312527	0.297164	0.0780234	0.0739656
iqb.petroleum_products_work	0.389689	0.0451201	8.63671	5.78561e-18	3467	55472	0.141209	0.19527	NA	0.181781	0.051477	0.0396342	0.192572	67.5671	67.1724	66522.5	65817	26.0532	27.1087	0.371402	0.464399	0.00671141	0.00652069	0.0614624	0.0712209	0.25468	0.273648	0.297775	0.283385	0.302367	0.295127	0.0770046	0.0700974
married	0.329169	0.0330098	9.97183	2.02458e-23	7745	108430	0.641527	0.786589	NA	0.012309	0.0499505	0.0302303	0.27555	67.7406	67.2381	66560	66489	25.8813	26.7725	0.377747	0.468686	0.00969856	0.00939178	0.0775885	0.08475	0.236042	0.256649	0.297641	0.280988	0.310878	0.300462	0.068152	0.067759
single	-0.352691	0.0410701	-8.58755	8.88449e-18	4958	34706	0.301144	0.240747	NA	0.246571	0.110125	0.0502975	0.266589	68.5817	68.197	67002	66279	25.8472	26.6003	0.358105	0.449063	0.00608899	0.00648083	0.0723653	0.0588741	0.231148	0.236706	0.30281	0.279378	0.310539	0.328766	0.0770492	0.0897946
iqb.partnered	0.380868	0.0519563	7.33053	2.29236e-13	2822	33864	0.698702	0.755029	NA	0.329608	0.0708717	0.0553345	0.284604	68.4391	68.0697	67139.5	66168	25.8813	26.6705	0.361068	0.444258	0.00505282	0.005933	0.0698209	0.0576348	0.240698	0.247223	0.301791	0.281394	0.303629	0.318731	0.0790078	0.0890842
iqb.fruit_juice_frequency	0.125264	0.0129559	9.66846	4.1052e-22	3040	48640	NA	NA	1.40766	0.138487	0.0511223	0.0351393	0.163255	67.6411	67.3132	66522.5	65517	26.0526	27.1274	0.372906	0.470897	0.00727691	0.00682382	0.0647262	0.0712684	0.249713	0.277534	0.292225	0.27918	0.306779	0.294236	0.07928	0.0709582
ever_tobacco_user	-0.213538	0.0225073	-9.48751	2.3661e-21	11872	118720	0.376323	0.465473	NA	0.238502	0.100333	0.0595153	0.366702	69.7658	69.2822	66483.5	66260	25.8166	26.6335	0.000421159	4.21159e-05	0.0113384	0.0123997	0.0855312	0.0958095	0.239832	0.259817	0.293074	0.277216	0.303303	0.288873	0.0669214	0.0658843
nicotine_abuse	-0.454695	0.0516839	-8.79762	1.3975e-18	4523	13569	0.164271	0.170904	NA	0.34811	0.107617	0.0671568	0.372264	68.9361	68.5058	67355	67550	25.8224	26.4419	0.351222	0.400131	0.00598614	0.00464037	0.0708885	0.0476798	0.229679	0.207773	0.306868	0.276102	0.311594	0.351044	0.0749842	0.112761
current_tobacco_user	-0.449938	0.0624511	-7.20464	5.81954e-13	10973	142649	0.0768398	0.0504355	NA	0.193859	0.0221843	0.0442775	0.348004	69.1451	68.6795	66448	66347	25.8224	26.6705	0.372912	0.460478	0.0111854	0.011847	0.0843404	0.0937853	0.23875	0.259273	0.292877	0.279417	0.305091	0.289955	0.0677552	0.0657229
stopped_smoking	0.355116	0.0657689	5.39945	6.68459e-08	3903	66351	0.791369	0.887067	NA	0.186438	0	0.0425456	0.341347	70.854	70.4426	64528	64509	26.1774	27.0108	1	1	0.0128252	0.0165543	0.102235	0.115586	0.28985	0.307292	0.275559	0.262737	0.263466	0.244548	0.0560645	0.0532824
narcolepsy	1.12186	0.120494	9.31049	1.27244e-20	8469	160911	0.00437885	0.00391428	NA	0.188712	0.0850159	0.0381568	0.333085	68.4574	68.0301	66297	66482	25.8812	26.6705	0.37911	0.465739	0.0117511	0.0115229	0.0842884	0.0942439	0.243435	0.262605	0.290585	0.278035	0.301755	0.288922	0.0681851	0.0646706
iqb.narcolepsy	0.720267	0.19587	3.67728	0.000235736	2944	23552	0.00732274	0.0069067	NA	0.311255	0.0688028	0.0558575	0.26989	68.249	67.9043	66813	66128	25.8938	26.6705	0.355356	0.451441	0.0069808	0.00520148	0.0632635	0.060287	0.239529	0.245786	0.306719	0.282823	0.301483	0.31704	0.0820244	0.0888638
osteoporosis	0.432751	0.048582	8.90764	5.21292e-19	8768	113984	0.0181722	0.03503	NA	0.0860027	0.0423944	0.0383863	0.300541	68.3335	67.8519	66522.5	66481	25.8852	26.992	0.379211	0.472036	0.00942335	0.0110006	0.0797468	0.089518	0.235443	0.258258	0.297328	0.278146	0.307454	0.295665	0.0706048	0.0674121
osteoporosis_broad	0.274749	0.0332346	8.26694	1.37436e-16	9861	128193	0.0897038	0.143198	NA	0.109008	0.0408391	0.0378403	0.315739	68.8502	68.3663	66485	66306	25.8561	26.6811	0.383877	0.47066	0.0108967	0.011821	0.0829723	0.0936579	0.23802	0.259715	0.293816	0.279058	0.305632	0.289779	0.0686622	0.0659687
iqb.dot_bone_loss	0.304216	0.0594286	5.11901	3.07142e-07	2971	14855	0.131785	0.141367	NA	0.494222	0.0697857	0.0144732	0.490239	70.202	69.8711	66494	68524.5	25.8224	26.3126	0.36031	0.411862	0.00453001	0.00537931	0.0753114	0.0488276	0.230464	0.194207	0.291053	0.276	0.3188	0.356414	0.0798414	0.119172
iqb.ddt_exposure	0.44795	0.0505213	8.86655	7.5444e-19	2163	34608	0.200948	0.367817	NA	0.18452	0.0521063	0.0381279	0.195099	68.2053	67.7576	66528.5	65930	26.1473	27.1087	0.377387	0.457173	0.00790514	0.00705299	0.055336	0.0716286	0.248447	0.263654	0.305477	0.276555	0.306042	0.305937	0.0767928	0.0751728
loss_of_sensation	0.59322	0.0671135	8.83906	9.65285e-19	4675	14025	0.0458768	0.0608556	NA	0.349519	0.109733	0.0690374	0.38	69	68.5964	67480	68050	25.814	26.5019	0.358067	0.409688	0.00581573	0.00415871	0.0716253	0.0465325	0.229568	0.203215	0.30854	0.289985	0.30854	0.348207	0.0759106	0.107902
iqb.tact_versus_outspokenness	-0.431929	0.0494906	-8.7275	2.60359e-18	3445	41340	0.264051	0.219114	NA	0.347348	0.0857653	0.0610696	0.291258	67.9271	67.5762	67113	66837	25.8473	26.6003	0.35857	0.444556	0.00577812	0.00480607	0.0651002	0.0573349	0.232666	0.245785	0.3151	0.284159	0.304314	0.32043	0.0770416	0.0874855
is_sometimes_rude_to_others	-0.111349	0.0164704	-6.76054	1.37482e-11	3698	25886	NA	NA	1.22741	0.0330922	0.0653394	0.0254867	0.118003	67.5576	67.1224	66322.5	65494	25.891	27.1087	0.365701	0.462969	0.00566091	0.00721921	0.0741579	0.0716337	0.254458	0.263082	0.293801	0.284541	0.301444	0.300614	0.0704783	0.07291
starts_quarrels_with_others	-0.123714	0.021213	-5.83198	5.47736e-09	3716	26012	NA	NA	0.997502	0.0336047	0.0623991	0.0236477	0.120055	67.56	67.1076	66306	66007	25.891	27.0237	0.365556	0.461018	0.00564016	0.00603582	0.0747321	0.0728666	0.254653	0.265735	0.293288	0.283922	0.301466	0.298932	0.07022	0.0725092
can_be_cold_and_aloof	-0.0711163	0.0151363	-4.6984	2.62204e-06	3704	25928	NA	NA	1.29664	0.0333761	0.0639849	0.0238256	0.120073	67.5594	67.1072	66322.5	65827.5	25.891	27.1087	0.365643	0.459624	0.00565451	0.00712977	0.0740741	0.0703418	0.254736	0.266749	0.294034	0.281566	0.301103	0.30188	0.0703986	0.0723333
is_considerate_and_kind_to_almost_everyone	0.0924701	0.0230791	4.00666	6.15829e-05	3703	25921	NA	NA	0.891443	0.0343303	0.0621793	0.0242371	0.12051	67.5582	67.149	66322.5	65593.5	25.891	27.0077	0.365752	0.464102	0.00565611	0.00666108	0.0743778	0.0706394	0.254808	0.266005	0.293835	0.280404	0.300905	0.301264	0.0704186	0.0750269
is_helpful_and_unselfish_with_others	0.0658378	0.0217309	3.02969	0.00244805	3722	26054	NA	NA	0.925708	0.0354312	0.065892	0.0248522	0.119291	67.5596	67.1077	66297	65463	25.891	27.0237	0.364716	0.459361	0.00563539	0.00663436	0.0749507	0.0712299	0.25472	0.269625	0.29304	0.282179	0.301212	0.298586	0.0704424	0.0717464
iqb.leafy_greens_frequency	-0.131476	0.0156931	-8.37796	5.38535e-17	3055	51935	NA	NA	1.2644	0.136807	0.0514093	0.0359702	0.164284	67.4173	67.0676	66415	65334	26.0208	27.0683	0.369204	0.467733	0.00762486	0.00675676	0.0632863	0.0689947	0.25467	0.276135	0.292413	0.282981	0.306138	0.293997	0.0758673	0.0711355
vegetable_servings	-0.128299	0.0167435	-7.66265	1.82135e-14	6993	153846	NA	NA	0.79042	0.0636475	0.0369997	0.0320693	0.28955	67.9618	67.5236	66240	66494	25.8813	26.7313	0.385027	0.469742	0.0117943	0.0109815	0.0831892	0.0904515	0.242648	0.261954	0.288567	0.279161	0.305394	0.291772	0.068407	0.0656808
iqb.daily_fruit_servings	0.114622	0.0245325	4.67226	2.9791e-06	3019	48304	NA	NA	0.76678	0.137443	0.0531536	0.0348966	0.164332	67.5353	67.1786	66297	65766	26.0532	27.1261	0.372126	0.465041	0.00727691	0.00688943	0.0674071	0.0676221	0.252777	0.276874	0.287246	0.282707	0.309843	0.294373	0.07545	0.0715349
iqb.prosopagnosia	-0.14835	0.0184419	-8.04414	8.68504e-16	3344	50160	NA	NA	0.97223	0.143279	0.0516784	0.0365019	0.169875	67.6265	67.2192	66389	65626	25.9085	27.1274	0.373221	0.466808	0.00559832	0.00658446	0.0657803	0.0718008	0.257523	0.274826	0.290763	0.280596	0.305458	0.293439	0.0748775	0.0727548
ocd	0.603743	0.0762136	7.92171	2.34262e-15	10437	156555	0.0262792	0.0122341	NA	0.204207	0.0900462	0.0448704	0.343454	68.8904	68.4266	66350	66429	25.8561	26.6705	0.381339	0.465432	0.0109304	0.0115499	0.0838841	0.0926869	0.240214	0.260792	0.29334	0.279141	0.304143	0.289659	0.0674886	0.0661718
male_ocd	0.654329	0.097799	6.69055	2.22329e-11	6291	106947	0.0197004	0.0107296	NA	0.217869	0.0933344	0.0346968	0.348726	69.4387	68.9878	66870	66614	26.1777	27.1754	0.417053	0.493896	0.0111397	0.0119429	0.0698372	0.0779509	0.208655	0.225032	0.296272	0.285307	0.328835	0.317131	0.0852614	0.0826351
iqb.fast_food_frequency	0.184226	0.0233544	7.88831	3.06317e-15	3073	52241	NA	NA	0.768756	0.137307	0.0518675	0.0360487	0.164859	67.4595	67.1067	66481	65517	26.0525	27.1257	0.374516	0.468732	0.00717252	0.006501	0.0653077	0.0717107	0.254436	0.275527	0.290298	0.279854	0.309551	0.29503	0.0732352	0.0713779
iqb.regular_sode	0.125611	0.0175969	7.13827	9.45125e-13	3386	50790	NA	NA	0.933711	0.146098	0.0520526	0.037009	0.170444	67.6855	67.2644	66557.5	65732	25.9085	27.0314	0.373595	0.468752	0.0062435	0.00705427	0.0669442	0.0724791	0.254943	0.273895	0.29171	0.276845	0.307319	0.297893	0.0728408	0.0718336
current_caffeine_soda	0.000782245	0.000417523	1.87354	0.0609942	6123	18369	NA	NA	39.2818	0.0681855	0.066634	0.0319696	0.156786	67.5948	67.1458	66435	65807	25.9629	27.1754	0.386628	0.460795	0.00668502	0.00603293	0.074125	0.0664186	0.245969	0.265054	0.301219	0.2818	0.301612	0.305762	0.0703893	0.0749323
iqb.diet_soda	-0.0138388	0.0152081	-0.90996	0.362843	3324	33240	NA	NA	1.26541	0.141888	0.0521004	0.0379608	0.171343	67.7253	67.3149	66528.5	65802	25.9189	27.0145	0.368044	0.467612	0.00632911	0.00613346	0.0664557	0.0713234	0.252461	0.276181	0.296765	0.278599	0.304501	0.294827	0.073488	0.0729357
steroid_meds	0.223897	0.0289834	7.72502	1.11837e-14	5754	92064	0.379176	0.389519	NA	0.37031	0.146466	0.0400846	0.314513	68.0391	67.6433	66476	66451	25.8674	26.6248	0.360337	0.445856	0.00487924	0.00693961	0.0661137	0.0685613	0.244694	0.257357	0.296414	0.281967	0.312515	0.307308	0.0753842	0.0778663
iqb.bronchitis_frequency	-0.0449652	0.011653	-3.8587	0.000113993	3066	45990	NA	NA	1.67256	0.177776	0.0518795	0.0405455	0.193024	67.3464	66.9639	66517	65774	26.0449	27.1087	0.369242	0.462588	0.00554236	0.00716761	0.0657165	0.0717554	0.265637	0.27504	0.293349	0.279537	0.302454	0.295141	0.0673001	0.0713587
iqb.strep_throat	0.0663021	0.0177413	3.73716	0.00018611	3831	65127	NA	NA	0.975016	0.129789	0.0468546	0.0369355	0.162026	66.8168	66.3943	66214	65817	26.0607	27.1753	0.372671	0.471046	0.00578739	0.00740414	0.0660981	0.0729484	0.249772	0.273195	0.296071	0.281322	0.308864	0.29777	0.0734085	0.0673601
pneumonia	-0.106273	0.0305708	-3.47629	0.000508409	6518	45626	0.363973	0.382403	NA	0.230707	0.063152	0.0524125	0.246912	68.5049	68.0757	66807.5	65802	25.8677	26.768	0.364088	0.459439	0.00671423	0.00625212	0.0696601	0.0697352	0.245489	0.267087	0.298154	0.276649	0.307595	0.302733	0.0723877	0.0775433
iqb.oral_corticosteroid_ever	0.0645094	0.0372729	1.73073	0.0834992	3446	55136	0.463302	0.452938	NA	0.18562	0.0517565	0.0410877	0.19733	67.7368	67.3601	66522.5	65686	25.8852	26.9889	0.37142	0.459741	0.00531161	0.00679529	0.0616147	0.0705597	0.253895	0.271433	0.298513	0.27756	0.307011	0.300909	0.0736544	0.0727431
iqb.pneumonia_frequency	0.0106482	0.016272	0.654391	0.51286	3599	53985	NA	NA	1.09545	0.184339	0.0516289	0.041522	0.198545	67.7413	67.3636	66560	65853	25.9085	27.0071	0.366516	0.464793	0.006456	0.00670059	0.0638804	0.0722755	0.261638	0.272339	0.293238	0.278426	0.303772	0.297801	0.071016	0.0724572
iqb.flossing_frequency	-0.094095	0.0122484	-7.68226	1.56306e-14	3204	48060	NA	NA	1.56247	0.140586	0.0513811	0.0366534	0.166979	67.6492	67.2796	66528	65751	26.0329	27.1029	0.372172	0.468064	0.00799128	0.00639163	0.0653832	0.0734554	0.255358	0.274477	0.291682	0.27898	0.304395	0.294887	0.0751907	0.071809
face_age_v2_cc	-0.55669	0.0731603	-7.60919	2.75829e-14	2561	110123	0.108137	0.131358	NA	0.109412	0.0574527	0.0531486	0.223102	66.7876	66.3488	65025	65546	25.146	25.891	0.336174	0.439329	0.00959781	0.00834293	0.0904936	0.101796	0.285649	0.321788	0.290219	0.269734	0.279707	0.255901	0.0443327	0.0424379
face_age_merge2_cc	-0.724378	0.108273	-6.69032	2.22683e-11	2472	98880	0.0511563	0.0682966	NA	0.111285	0.0595746	0.0534277	0.224909	66.9175	66.482	65234	65546	25.106	25.9085	0.33673	0.439462	0.00998099	0.0088895	0.0931559	0.103707	0.285646	0.3215	0.290399	0.269311	0.278517	0.25459	0.0423004	0.0420034
face_age_pmin2_cc	-0.706593	0.1081	-6.53645	6.29968e-11	2625	110250	0.0477155	0.0637874	NA	0.111699	0.0594109	0.0535282	0.224895	66.869	66.4374	64722	65546	25.1405	25.891	0.335696	0.436529	0.0102816	0.00885443	0.0916406	0.101224	0.28565	0.319647	0.289674	0.27006	0.278498	0.256993	0.0442557	0.0432215
face_age_coalesce3_cc	-0.607545	0.0959216	-6.33376	2.39254e-10	2628	110376	0.0554985	0.0733691	NA	0.110536	0.0594138	0.0534848	0.224868	66.8642	66.417	64722	65546	25.1405	25.891	0.335833	0.438127	0.0102724	0.00867981	0.0915587	0.101136	0.286289	0.321194	0.289415	0.269756	0.278249	0.255999	0.0442162	0.0432363
face_age_self_cc	-0.551943	0.0964873	-5.72037	1.06293e-08	2554	104714	0.0549228	0.0731625	NA	0.108579	0.0566059	0.0528769	0.222051	66.8387	66.3952	64709.5	65627	25.1682	25.891	0.333191	0.438555	0.0105167	0.00851938	0.0882487	0.100242	0.287609	0.322046	0.291267	0.269495	0.277549	0.256673	0.0448102	0.043025
iqb.poor_circulation	0.470618	0.0625809	7.52015	5.47137e-14	2345	28140	0.144357	0.111563	NA	0.326456	0.0698048	0.0519928	0.279186	68.4525	68.0663	67205.5	66181	25.8812	26.6642	0.366224	0.442684	0.00552181	0.0052879	0.0662617	0.0530392	0.241855	0.244098	0.294313	0.283891	0.308669	0.319677	0.0833793	0.0940071
liposuction	-0.828389	0.111052	-7.45944	8.68894e-14	5548	27740	0.0392809	0.0366799	NA	0.359469	0.0830329	0.0666006	0.335466	68.8574	68.4786	67058	65899	25.8012	26.6001	0.359225	0.437878	0.00647165	0.00567043	0.0691173	0.0591099	0.23298	0.230655	0.306239	0.282376	0.308568	0.327682	0.0766244	0.0945071
iqb.liposuction	-0.617298	0.135873	-4.54322	5.5402e-06	2594	31128	0.0431263	0.0421387	NA	0.325426	0.0689164	0.0530811	0.281863	68.357	67.9913	66802	66168	25.8812	26.6368	0.359488	0.440471	0.00597312	0.0057862	0.0666999	0.055644	0.245396	0.249048	0.308113	0.282318	0.294674	0.318434	0.0791439	0.08877
iqb.learn_language_as_adult	-0.347355	0.0467201	-7.43482	1.04708e-13	2712	27120	0.327406	0.324216	NA	0.3155	0.0937919	0.0555779	0.268571	67.9119	67.5749	66776	67120	25.8674	26.5763	0.357408	0.445167	0.00469925	0.00502952	0.0615602	0.05445	0.227444	0.234419	0.318139	0.289197	0.31156	0.32681	0.0765977	0.090094
iqb.languages_spoken	-0.209853	0.0321143	-6.53455	6.38026e-11	5861	93776	NA	NA	0.482874	0.135923	0.0550699	0.0423738	0.188815	67.4081	66.9928	66560	66250	25.891	26.9292	0.375835	0.471576	0.00904048	0.00832236	0.0706801	0.078176	0.246353	0.268716	0.29587	0.279932	0.305938	0.296133	0.0721183	0.068721
iqb.breakfast_frequency	0.115253	0.0155845	7.39536	1.4103e-13	2996	20972	NA	NA	1.52052	0.139519	0.0528621	0.036507	0.165387	67.5584	67.1966	66181	65313	26.0168	27.1754	0.369769	0.472026	0.00658149	0.00604179	0.0634921	0.0717809	0.256678	0.273322	0.289586	0.284352	0.310879	0.293664	0.0727836	0.0708386
iqb.dry_eyes_treatment	0.068496	0.00928497	7.37708	1.61796e-13	4557	68355	NA	NA	1.76199	0.132283	0.0456852	0.0357829	0.171796	67.2973	66.92	66117	66007	26.0607	27.1274	0.376863	0.475059	0.00676731	0.00762305	0.0684539	0.0727135	0.249349	0.274682	0.292816	0.281952	0.308173	0.294152	0.0744404	0.0688767
melanoma_dx_or_fh	0.32727	0.0443803	7.37422	1.65308e-13	9634	163778	0.032778	0.0522974	NA	0.212407	0.0863493	0.0410468	0.345397	68.6197	68.1888	66255	66306	25.8677	26.6705	0.383154	0.464335	0.0113984	0.0112842	0.0840979	0.0932805	0.242424	0.261547	0.288157	0.27777	0.305949	0.29016	0.0679733	0.0659587
melanoma	0.276735	0.0509943	5.42679	5.73782e-08	9271	166878	0.0218969	0.0429239	NA	0.210577	0.0858932	0.0394723	0.344674	68.4337	68.0141	66297	66448	25.8677	26.6705	0.381889	0.46434	0.0115946	0.0111456	0.0847409	0.0928977	0.242485	0.261248	0.287575	0.278474	0.305754	0.290709	0.06785	0.0655259
melanoma_fh	0.138294	0.0814318	1.69828	0.0894553	3572	39292	0.0521823	0.0487589	NA	0.0750747	0.0530982	0.0263391	0.112005	68.2254	67.8303	66174	66250	25.8812	26.7041	0.374691	0.455767	0.00475737	0.00690543	0.0650174	0.0689721	0.248018	0.25583	0.297494	0.282246	0.313352	0.310333	0.0713606	0.0757132
farsightedness	0.206705	0.0282198	7.32481	2.39233e-13	7161	50127	0.301664	0.43606	NA	0.143311	0.0567833	0.0436392	0.192466	68.1603	67.7035	66653	66250	25.8812	26.9885	0.372467	0.473092	0.00745861	0.0073656	0.0709478	0.0739313	0.241222	0.263854	0.301619	0.279227	0.306167	0.301209	0.072585	0.0744132
myopia_v_hyperopia	0.197254	0.0320381	6.15687	7.41965e-10	5665	45320	0.253471	0.384172	NA	0.19033	0.058174	0.0469942	0.229244	68.1795	67.7131	66471	66152	25.8813	26.847	0.37092	0.459186	0.00542069	0.0078298	0.0676408	0.0694692	0.241103	0.254117	0.297667	0.284276	0.313457	0.309547	0.0747113	0.0747611
nearsightedness	0.0412548	0.0258573	1.59548	0.110605	8015	72135	0.563366	0.514835	NA	0.215883	0.0653026	0.0489707	0.250905	68.209	67.7448	66614	66347	25.8677	26.7001	0.369402	0.463116	0.00637162	0.00816971	0.0688824	0.0721599	0.237128	0.258626	0.302738	0.282819	0.310487	0.305277	0.074393	0.0729488
glasses_any	-0.0453364	0.0287679	-1.57594	0.11504	8559	77031	0.25361	0.251233	NA	0.205585	0.0616661	0.0490244	0.246699	68.2857	67.8203	66555	66347	25.8786	26.7062	0.374415	0.467364	0.00739193	0.00807822	0.0723124	0.0734973	0.23847	0.263862	0.30098	0.280682	0.308051	0.301177	0.0727945	0.072704
cosmetic_surgery	-0.518443	0.0708672	-7.31569	2.56053e-13	5061	10122	0.124325	0.0991899	NA	0.277284	0.1038	0.0630969	0.324639	68.6805	68.2525	67258	66944	25.7802	26.5019	0.351964	0.413571	0.00627045	0.00328542	0.0711559	0.0566735	0.23337	0.233949	0.305344	0.28063	0.311069	0.328405	0.0727917	0.0970568
iqb.dry_skin_frequency	0.109304	0.0152888	7.14926	8.72498e-13	4501	40509	NA	NA	1.10834	0.14068	0.0485226	0.0374139	0.173673	67.2391	66.8159	66242	66007	25.9632	27.1193	0.376409	0.474867	0.00608305	0.0077084	0.0685004	0.0724704	0.247818	0.275153	0.296482	0.278792	0.307062	0.296988	0.0740545	0.0688884
iqb.atopic_dermatitis_iqb	-0.0807385	0.0626393	-1.28894	0.197418	2124	16992	0.230857	0.195543	NA	0.288031	0.0774221	0.0662796	0.237811	68.2613	67.8524	66901	66979	25.8517	26.6335	0.348187	0.460334	0.00777512	0.00653376	0.0598086	0.0560395	0.219498	0.248283	0.311603	0.282376	0.32177	0.317055	0.0795455	0.0897135
eczema	0.034808	0.0372759	0.933792	0.350411	10318	144452	0.102508	0.0831233	NA	0.201208	0.0902177	0.0438069	0.340008	68.8153	68.3611	66406	66435	25.8561	26.6705	0.380927	0.466552	0.011131	0.0115445	0.0832907	0.094454	0.240404	0.259461	0.292989	0.277793	0.304248	0.290391	0.0679376	0.066357
years_smoked	-0.0138886	0.00195584	-7.10109	1.23778e-12	2092	12552	NA	NA	15.3024	0.0391969	0.0498498	0.0236957	0.138214	69.9254	69.597	65295	64705	26.2188	27.2341	0.999476	0.998334	0.00636605	0.0114895	0.0875332	0.0852688	0.285942	0.312515	0.291777	0.272056	0.265252	0.259746	0.06313	0.0589249
pack_years_tx	-0.147808	0.0241464	-6.12134	9.27888e-10	2001	12006	NA	NA	1.15301	0.0384808	0.0428357	0.0245591	0.137931	69.9665	69.585	65307	64907.5	26.2071	27.3189	0.999463	0.998787	0.00607735	0.0122663	0.0878453	0.0820896	0.287845	0.306656	0.290055	0.275862	0.266298	0.264282	0.0618785	0.0588437
pack_years	-0.00652389	0.00134178	-4.86213	1.16131e-06	2001	12006	NA	NA	24.0019	0.0384808	0.0428357	0.0245591	0.137931	69.9665	69.585	65307	64907.5	26.2071	27.3189	0.999463	0.998787	0.00607735	0.0122663	0.0878453	0.0820896	0.287845	0.306656	0.290055	0.275862	0.266298	0.264282	0.0618785	0.0588437
packs_per_day_tx	-0.141183	0.0429028	-3.29076	0.000999171	2739	19173	NA	NA	0.555465	0.0752099	0.045774	0.0300748	0.156718	69.5944	69.0657	65113	64356	26.1688	27.3189	0.999597	0.99848	0.00779459	0.0103965	0.0921596	0.0901399	0.28519	0.314881	0.28519	0.271083	0.265933	0.257369	0.0637322	0.0561301
packs_per_day	-0.115398	0.0369462	-3.1234	0.00178775	2739	19173	NA	NA	0.650864	0.0752099	0.045774	0.0300748	0.156718	69.5944	69.0657	65113	64356	26.1688	27.3189	0.999597	0.99848	0.00779459	0.0103965	0.0921596	0.0901399	0.28519	0.314881	0.28519	0.271083	0.265933	0.257369	0.0637322	0.0561301
years_smoked_all	0.000929243	0.00112717	0.824404	0.40971	8629	86290	NA	NA	11.5733	0.170861	0.00875483	0.0391492	0.31333	68.5916	68.0841	66944	66773	25.7886	26.6368	0.224367	0.192686	0.0096463	0.00879867	0.0777829	0.0804351	0.23243	0.238783	0.298423	0.284717	0.311744	0.31369	0.069974	0.0735763
ptsd	0.38528	0.0543305	7.09141	1.32749e-12	8733	165927	0.0501747	0.0341234	NA	0.198042	0.0877705	0.0422192	0.337696	68.5029	68.0677	66297	66397	25.8677	26.6752	0.38142	0.463629	0.0114646	0.0111877	0.0835483	0.0934316	0.242906	0.262134	0.292634	0.277417	0.301376	0.290769	0.0680711	0.0650603
iqb.fresh_cucumbers_yummy	-0.277366	0.0393574	-7.04736	1.82342e-12	5261	68393	0.848308	0.851047	NA	0.187661	0.0480761	0.0445054	0.205379	67.4704	67.0761	66431.5	65838	25.9139	27.0071	0.374358	0.47114	0.00597657	0.00779888	0.0676548	0.0753113	0.253407	0.274363	0.29333	0.28049	0.305044	0.292548	0.0745876	0.0694891
seasonal_allergies_strict_controls	0.361193	0.0512652	7.04557	1.84709e-12	3770	45240	0.0601648	0.0711487	NA	0.444175	0.186676	0.0580494	0.443705	69.2504	68.8723	67682	67280	25.721	26.364	0.371819	0.451923	0.0107692	0.0124183	0.0730769	0.0926099	0.234615	0.246134	0.298462	0.271174	0.313077	0.298852	0.07	0.0788117
seasonal_allergies_broad	0.213972	0.0331879	6.44727	1.13885e-10	5109	61308	0.423089	0.386452	NA	0.333514	0.144195	0.0488279	0.342081	68.412	68.0022	66637.5	66685	25.8561	26.6003	0.368338	0.442006	0.00882117	0.00913017	0.0662924	0.0742011	0.242716	0.24876	0.298049	0.279482	0.312483	0.310919	0.0716386	0.0775077
penicillin_allergy	0.241996	0.0489553	4.94321	7.68483e-07	3312	46368	0.182296	0.172585	NA	0.409622	0.167713	0.0533816	0.403422	69.2391	68.8482	67284	66683	25.7453	26.496	0.368403	0.456336	0.0132743	0.0123753	0.080531	0.0876986	0.247345	0.256003	0.290265	0.26812	0.308407	0.299372	0.060177	0.0764315
weeds_allergy	0.191019	0.0394973	4.83625	1.32312e-06	3902	54628	0.31438	0.282112	NA	0.362686	0.154485	0.0473432	0.36448	68.5561	68.1516	66566	66471	25.8561	26.6003	0.374041	0.439021	0.0103313	0.0100594	0.0723192	0.0765038	0.243677	0.246268	0.296046	0.281606	0.304239	0.307958	0.073388	0.0776055
sulfa_drug_allergy	0.312036	0.0646521	4.82638	1.39034e-06	2986	44790	0.110078	0.0960733	NA	0.42536	0.18053	0.0530601	0.419374	69.3711	68.9911	67188	66773	25.721	26.4564	0.369429	0.450687	0.0134663	0.0123384	0.078803	0.0888444	0.251372	0.249361	0.289277	0.275649	0.305736	0.297025	0.0613466	0.076781
HIP_allergies	-0.153253	0.0320182	-4.78644	1.69765e-06	5164	82624	0.697682	0.648164	NA	0.2075	0.143949	0.043867	0.300713	67.7713	67.3814	66260	66489	25.8224	26.6705	0.361515	0.457123	0.0098463	0.0086228	0.0679635	0.0739206	0.239673	0.255259	0.29611	0.283482	0.31316	0.30536	0.0732469	0.0733549
no_allergies	-0.128515	0.0269346	-4.77139	1.8296e-06	8462	101544	0.285709	0.316828	NA	0.288021	0.121066	0.0473974	0.338591	68.554	68.0991	66422	66435	25.8561	26.6335	0.370132	0.454509	0.00942793	0.00928341	0.0747843	0.0774589	0.243688	0.255925	0.295302	0.278405	0.306488	0.305326	0.07031	0.0736012
pollen_allergy	0.169186	0.0363136	4.65903	3.17708e-06	4287	60018	0.378731	0.338869	NA	0.342088	0.147189	0.0459529	0.347562	68.4047	67.9943	66566	66482	25.8561	26.6248	0.368802	0.442877	0.00955414	0.0093446	0.0691083	0.0748334	0.239172	0.247223	0.299045	0.277198	0.307643	0.312763	0.0754777	0.0786376
grasses_allergy	0.175132	0.0407441	4.29833	1.72094e-05	3781	52934	0.306326	0.261183	NA	0.371489	0.160169	0.0486115	0.374099	68.6028	68.1975	67158	66836	25.7886	26.5666	0.364968	0.443703	0.0104089	0.0107416	0.0736059	0.0773456	0.233829	0.244751	0.297398	0.278037	0.310781	0.309898	0.0739777	0.0792268
wasp_allergy	0.296219	0.087666	3.37895	0.000727631	2776	41640	0.0533718	0.0466499	NA	0.443579	0.187658	0.0527738	0.437252	69.3033	68.9241	67334.5	66982	25.6034	26.4475	0.373733	0.449975	0.0137061	0.0136741	0.0822368	0.0910004	0.245066	0.249104	0.29386	0.273569	0.298246	0.293709	0.066886	0.0789428
other_allergy_general	0.237715	0.0842077	2.82296	0.00475828	2824	42360	0.0213748	0.0218219	NA	0.457751	0.192192	0.0547982	0.449363	69.5237	69.144	67245	67188	25.6005	26.364	0.373494	0.458159	0.0134698	0.0136454	0.0813578	0.0957827	0.242996	0.246015	0.293103	0.266328	0.304957	0.30011	0.0641164	0.0781188
mold_allergy	0.11805	0.0435206	2.71251	0.00667764	3578	53670	0.285808	0.245528	NA	0.378721	0.159516	0.0507092	0.378913	68.5388	68.141	66528	66865	25.8224	26.6	0.37043	0.446929	0.0112135	0.0114303	0.0760913	0.0769882	0.246296	0.251678	0.294754	0.275718	0.306768	0.307076	0.0648779	0.0771092
trees_allergy	0.108096	0.0413438	2.61457	0.00893388	3714	55710	0.301187	0.260063	NA	0.371483	0.158168	0.048095	0.37362	68.6933	68.2715	67019	66865	25.7808	26.5674	0.369842	0.442161	0.0106061	0.0107177	0.075	0.0787116	0.237879	0.245124	0.291288	0.279236	0.310606	0.306232	0.0746212	0.0799793
yellow_jackets_allergy	0.216695	0.0885689	2.44662	0.0144202	2770	41550	0.0539308	0.0479693	NA	0.442261	0.186913	0.0527076	0.436169	69.3292	68.9754	67473	67158.5	25.6005	26.4475	0.374629	0.454051	0.0137665	0.0128804	0.0798458	0.0912544	0.242291	0.245252	0.295705	0.273414	0.301762	0.299349	0.06663	0.0778501
insect_allergy	0.162231	0.0704131	2.30399	0.0212232	2892	43380	0.096738	0.079573	NA	0.431687	0.181903	0.0539419	0.423604	69.1162	68.7016	67334.5	66944	25.6175	26.4761	0.37151	0.453256	0.0135065	0.0132939	0.078961	0.0913343	0.246234	0.247661	0.295584	0.272033	0.298701	0.297924	0.067013	0.0777532
dust_mites_allergy	0.0929259	0.0438295	2.12017	0.033992	3557	53355	0.291538	0.23835	NA	0.383926	0.162215	0.0504639	0.383645	68.4445	68.0541	66833	67078	25.721	26.5382	0.366916	0.443446	0.010839	0.0108686	0.0778804	0.0810844	0.240867	0.249946	0.291048	0.277455	0.312726	0.303368	0.0666399	0.0772773
other_animal_allergy	-0.222141	0.10805	-2.0559	0.0397922	2700	40500	0.0795789	0.0487269	NA	0.44206	0.185972	0.0544676	0.436644	69.3359	68.9546	67926	67328	25.5613	26.4475	0.374185	0.451453	0.0153846	0.0131108	0.0814815	0.0885538	0.239316	0.245078	0.294017	0.270673	0.304843	0.301235	0.0649573	0.0813496
rhinitis	0.0688849	0.0339712	2.02774	0.0425868	5144	61728	0.395268	0.344165	NA	0.313883	0.142481	0.0442786	0.330153	68.3491	67.9386	66366	66614	25.8166	26.6248	0.365453	0.446064	0.0103249	0.00847033	0.0715185	0.0748491	0.244271	0.250078	0.293377	0.278781	0.305716	0.309227	0.0747922	0.0785951
honeybee_allergy	0.193927	0.0961066	2.01783	0.043609	2741	41115	0.0457656	0.0371443	NA	0.45166	0.188047	0.0547246	0.442516	69.3185	68.9281	67676.5	66978	25.5913	26.3476	0.372961	0.451786	0.0140213	0.0125758	0.0813236	0.0921177	0.241727	0.244824	0.291082	0.273883	0.307347	0.298675	0.064498	0.077925
cat_allergy	0.0964365	0.0482344	1.99933	0.0455727	3361	47054	0.262967	0.19635	NA	0.390082	0.164594	0.0488347	0.393355	68.6096	68.1935	67399	67279	25.7306	26.5045	0.362789	0.442504	0.0116229	0.0114332	0.0736117	0.0816858	0.240207	0.244776	0.296599	0.277387	0.308653	0.306058	0.0693069	0.0786604
latex_allergy	0.15238	0.0822515	1.8526	0.0639392	2804	42060	0.0811819	0.0628343	NA	0.440598	0.184067	0.0543866	0.434112	69.4593	69.071	67204.5	66672.5	25.6034	26.496	0.380017	0.452739	0.0151844	0.0134606	0.085141	0.0943964	0.250542	0.251107	0.284165	0.270417	0.304772	0.294242	0.0601952	0.0763772
red_ants_allergy	0.193906	0.107341	1.80644	0.0708494	2708	40620	0.0445752	0.0335118	NA	0.448232	0.188423	0.0531527	0.437962	69.4417	69.0394	67550	67235	25.5506	26.4475	0.376409	0.456966	0.0147727	0.0139071	0.08125	0.0940534	0.24375	0.247076	0.290341	0.272633	0.305114	0.295841	0.0647727	0.0764889
metal_allergy	-0.0999116	0.0730827	-1.3671	0.171593	3273	49095	0.152013	0.0936832	NA	0.155496	0.057707	0.0401008	0.170467	67.6007	67.2511	66132	66116.5	25.8966	27.0071	0.362006	0.457386	0.00640342	0.00627807	0.0633227	0.064978	0.238705	0.257715	0.293846	0.284203	0.320527	0.309895	0.0771967	0.0769305
mycin_drug_allergy	0.130982	0.104181	1.25726	0.208661	2717	40755	0.0424347	0.0353101	NA	0.45098	0.187362	0.0537357	0.442331	69.4023	68.987	67173.5	67188	25.6034	26.4018	0.375487	0.454631	0.0141163	0.0137581	0.0835686	0.0937726	0.246189	0.245157	0.290796	0.272266	0.302654	0.299421	0.0626765	0.0756245
soy_allergy	-0.136574	0.194868	-0.700854	0.483394	2624	39360	0.0212868	0.0120522	NA	0.457889	0.191621	0.0552591	0.449933	69.5328	69.16	67681	67328	25.5441	26.3751	0.377299	0.456859	0.0154394	0.0136174	0.0813539	0.0928544	0.239311	0.246963	0.292162	0.272063	0.308195	0.298159	0.0635392	0.0763428
milk_allergy	0.0560527	0.108387	0.517154	0.605049	2705	40575	0.0469462	0.0325323	NA	0.452403	0.186784	0.0538586	0.4439	69.4392	69.0469	67896.5	67120	25.4733	26.3654	0.377826	0.454949	0.0148656	0.0135301	0.0811893	0.0930254	0.237278	0.247369	0.299028	0.268917	0.304174	0.295294	0.0634648	0.0818642
aspirin_allergy	0.0707997	0.148503	0.476755	0.633537	2650	39750	0.0176827	0.0173349	NA	0.456863	0.189552	0.0545519	0.448656	69.5472	69.1428	67903	67242	25.5913	26.3762	0.378714	0.457487	0.0152314	0.0138824	0.0837727	0.0946909	0.241359	0.246225	0.287053	0.272113	0.306971	0.295	0.0656122	0.0780884
other_plant_allergy	0.0274793	0.0725826	0.378594	0.70499	2859	42885	0.116584	0.0963624	NA	0.427225	0.18186	0.0518975	0.422329	69.3312	68.9638	67221	67060	25.6598	26.4564	0.37725	0.45073	0.014218	0.0125504	0.0800421	0.0865772	0.2396	0.245576	0.291206	0.272982	0.309637	0.304625	0.0652975	0.0776891
eggs_allergy	-0.0432817	0.146646	-0.295145	0.767883	2650	39750	0.0275298	0.0202123	NA	0.453467	0.190047	0.0544575	0.446415	69.5691	69.1799	67673	67284	25.5613	26.3762	0.37928	0.458792	0.0146714	0.0133681	0.084507	0.0941357	0.238263	0.245936	0.290493	0.272486	0.309272	0.296427	0.0627934	0.0776468
tree_nuts_allergy	-0.0355328	0.128467	-0.276591	0.782094	2667	40005	0.0410176	0.0265045	NA	0.453225	0.188226	0.0542042	0.443593	69.5077	69.1158	67676.5	67236	25.5859	26.3611	0.378688	0.452315	0.0145012	0.0151796	0.0829466	0.0922344	0.238399	0.245603	0.290023	0.269298	0.310905	0.299287	0.0632251	0.0783969
peanut_allergy	0.0361521	0.152511	0.237046	0.812621	2647	39705	0.0246205	0.0160323	NA	0.45816	0.191821	0.0549915	0.449046	69.5402	69.1341	67890	67423	25.5432	26.4475	0.377778	0.455282	0.0146714	0.0136038	0.0815728	0.0930145	0.239437	0.245716	0.294014	0.275419	0.306925	0.296272	0.0633803	0.0759744
shellfish_allergy	0.0193873	0.0966423	0.200609	0.841005	2732	40980	0.0527022	0.0444958	NA	0.443425	0.187637	0.0544702	0.439033	69.5007	69.0963	67569	67272	25.6005	26.4475	0.378238	0.45689	0.0146479	0.0139221	0.0816901	0.0912033	0.237746	0.24244	0.289577	0.272945	0.310986	0.300435	0.0653521	0.0790547
fish_allergy	-0.0293337	0.163213	-0.179727	0.857367	2638	39570	0.0223969	0.017319	NA	0.460813	0.189206	0.053497	0.451218	69.6399	69.2409	67876.5	67423	25.5449	26.4475	0.379634	0.457149	0.014758	0.0147171	0.0826446	0.0932397	0.236128	0.24136	0.291617	0.272171	0.308737	0.300133	0.0661157	0.0783802
wheat_allergy	0.0167883	0.117243	0.143192	0.886138	2686	40290	0.0397235	0.0298539	NA	0.451741	0.18764	0.0544955	0.446435	69.4512	69.0838	67673	67516	25.5935	26.3611	0.377301	0.453907	0.0144175	0.0129192	0.0841984	0.0905259	0.241638	0.246472	0.291811	0.270662	0.305075	0.300394	0.0628604	0.0790269
dog_allergy	0.00843633	0.0652899	0.129213	0.897189	2944	44160	0.160974	0.105341	NA	0.423425	0.178329	0.0516729	0.419412	69.0122	68.6427	67890	67188	25.6565	26.496	0.369798	0.449877	0.0137335	0.0127019	0.0793489	0.0876434	0.244151	0.246259	0.293489	0.273647	0.304171	0.30314	0.0651068	0.0766086
peanut_allergy_broad	-0.0118294	0.146666	-0.0806554	0.935716	3623	50722	0.0220386	0.0157144	NA	0.431042	0.171644	0.0512283	0.418714	69.2722	68.8222	67500	67078	25.7473	26.4475	0.372681	0.446731	0.0130879	0.0127831	0.0740286	0.086813	0.243354	0.246637	0.306339	0.27266	0.297342	0.301106	0.0658487	0.08
other_food_allergy	-0.00149548	0.0811166	-0.0184362	0.985291	2802	42030	0.116641	0.0781362	NA	0.433463	0.181924	0.0541577	0.431879	69.2794	68.8778	67221	67120	25.6533	26.4475	0.373902	0.450576	0.0140845	0.0132043	0.0801733	0.0905617	0.24377	0.242432	0.295233	0.275252	0.304442	0.299622	0.0622969	0.0789284
iqb.agoraphobia	0.444049	0.0636424	6.97725	3.01007e-12	5523	88368	0.0687246	0.0389388	NA	0.116784	0.0545313	0.0399825	0.188911	67.6737	67.2601	66850.5	66242	25.8813	26.9292	0.372905	0.473501	0.00855981	0.00851086	0.0706184	0.0790768	0.237963	0.26638	0.293816	0.280845	0.316713	0.298442	0.0723304	0.066745
lumbar_spine_surgery	0.469219	0.0685786	6.84206	7.80637e-12	4620	13860	0.0354976	0.0620671	NA	0.340314	0.108225	0.0668831	0.367695	68.9483	68.5545	67263.5	67419	25.8224	26.4538	0.357425	0.41043	0.00612557	0.00392113	0.0713629	0.0488461	0.230628	0.205131	0.30781	0.282994	0.309035	0.351669	0.0750383	0.107439
cataract	0.193804	0.0283455	6.83719	8.07628e-12	9076	117988	0.125599	0.309938	NA	0.0645659	0.0408692	0.0356277	0.300101	68.6383	68.1647	66494	66411	25.8677	26.7001	0.383438	0.471838	0.0113273	0.0113779	0.0827559	0.0933942	0.240005	0.261468	0.293177	0.279482	0.305171	0.289809	0.067564	0.0644689
cataract_removal	0.141382	0.0538845	2.6238	0.00869548	4633	13899	0.0624158	0.143104	NA	0.345996	0.105493	0.0670732	0.37384	68.9527	68.5364	67274.5	67081	25.8224	26.3921	0.356791	0.415568	0.00611808	0.00384137	0.0715815	0.0485821	0.230346	0.213648	0.308351	0.283584	0.308657	0.344142	0.0749465	0.106203
t2d_broad	-0.231558	0.0341025	-6.79006	1.1209e-11	8429	151722	0.101681	0.164588	NA	0.229502	0.096459	0.0353354	0.325162	68.5391	68.1148	66397	66354	25.891	26.8878	0.383438	0.467295	0.00969204	0.0107095	0.077849	0.085223	0.240582	0.254053	0.287479	0.281037	0.312178	0.298515	0.0722214	0.0704621
high_plasma_glucose	-0.210785	0.0333239	-6.32533	2.52692e-10	8490	152820	0.110853	0.170157	NA	0.228045	0.0970616	0.0351311	0.322596	68.4893	68.0676	66366	66482	25.891	26.8465	0.383216	0.46745	0.00961538	0.0105525	0.0780087	0.0852841	0.24178	0.25581	0.287376	0.279828	0.311569	0.298088	0.0716501	0.0704377
hyperglycemia	-0.307677	0.0517143	-5.94956	2.6887e-09	10485	146790	0.032118	0.0512415	NA	0.204057	0.0889779	0.043389	0.342318	68.8785	68.4155	66415	66297	25.8473	26.6482	0.381028	0.46606	0.0107759	0.0116033	0.0843053	0.0936195	0.241253	0.260175	0.292343	0.276877	0.304006	0.291609	0.0673174	0.0661159
blood_sugar_meds	-0.281651	0.0477191	-5.90226	3.58558e-09	6195	37170	0.109091	0.166056	NA	0.248265	0.0516546	0.0421769	0.26865	68.2796	67.8759	66448	65334	25.8813	27.0808	0.374166	0.461456	0.0064905	0.00929821	0.0723227	0.0762241	0.250116	0.267845	0.29045	0.275128	0.308067	0.29779	0.0725545	0.073714
t2d	-0.141058	0.039158	-3.60229	0.00031543	9767	156272	0.0520015	0.0997416	NA	0.218473	0.0869735	0.0395931	0.349189	68.7525	68.3084	66297	66437	25.8607	26.6705	0.383053	0.465372	0.0111204	0.0109896	0.0846539	0.0933997	0.242841	0.260586	0.287601	0.279914	0.30581	0.289581	0.0679733	0.0655299
gest_diabetes	-0.0684309	0.117919	-0.580321	0.561698	2488	77128	0.0515026	0.0356587	NA	0.272609	0.120654	0.0430818	0.267685	67.4654	67.0686	65038.5	65802	25.1118	25.8469	0.323464	0.432432	0.00687831	0.00794331	0.0915344	0.0996394	0.31164	0.331316	0.279365	0.267538	0.267725	0.250634	0.0428571	0.0429296
does_things_efficiently	-0.123984	0.018465	-6.71455	1.88647e-11	3696	33264	NA	NA	0.989358	0.0344968	0.0613095	0.0241342	0.119183	67.5538	67.0997	66339	65794	25.891	27.1261	0.36562	0.461546	0.00566412	0.00740188	0.0741999	0.0682963	0.254602	0.269329	0.293685	0.280649	0.301331	0.302855	0.0705183	0.0714686
makes_plans_and_follows_through_with_them	-0.0727995	0.0188427	-3.86353	0.000111758	3697	25879	NA	NA	0.994874	0.0334731	0.0658304	0.0232621	0.119015	67.5583	67.1338	66306	65891	25.891	27.1457	0.36581	0.468805	0.00566251	0.00706474	0.0741789	0.072244	0.25453	0.265067	0.293884	0.287978	0.301246	0.295522	0.0704983	0.0721242
perseveres_until_the_task_is_finished	-0.0386146	0.0190755	-2.0243	0.0429391	3703	29624	NA	NA	0.977362	0.0333663	0.0640922	0.0243946	0.118733	67.5582	67.1037	66322.5	66058	25.891	27.0145	0.365752	0.461511	0.00565611	0.00742704	0.0743778	0.0683776	0.254808	0.267164	0.293835	0.285993	0.300905	0.296175	0.0704186	0.0748631
does_a_thorough_job	-0.00278398	0.0188928	-0.147357	0.88285	3727	26089	NA	NA	0.992579	0.0336061	0.0622149	0.0247518	0.120305	67.5637	67.1352	66282	65891	25.891	27.0187	0.365065	0.463256	0.00562746	0.0070863	0.0748452	0.0711006	0.254643	0.262549	0.293191	0.288203	0.301351	0.298416	0.0703433	0.0726445
squamous_cell_carcinoma	0.247133	0.0370698	6.6667	2.61623e-11	9178	165204	0.0405022	0.0914257	NA	0.212556	0.0868094	0.0397117	0.345798	68.3973	67.9738	66297	66519	25.8786	26.6705	0.380742	0.460725	0.0116934	0.011274	0.0843078	0.092155	0.241807	0.262453	0.289736	0.277439	0.304894	0.291152	0.0675617	0.065527
iqb.apology_prone	0.122394	0.0190303	6.43152	1.26338e-10	3193	41509	NA	NA	1.01855	0.332155	0.106393	0.0601539	0.272225	67.8465	67.5116	67284	66870	25.8786	26.6001	0.35543	0.448019	0.00659522	0.00565116	0.0622424	0.054798	0.227123	0.23713	0.307914	0.289339	0.317807	0.325033	0.0783182	0.0880487
iqb.toenail_fungus	0.232551	0.0363523	6.39714	1.58317e-10	3899	62384	0.213523	0.309174	NA	0.0812727	0.0461506	0.0322707	0.134801	67.1429	66.7348	66378	66089	25.9085	27.1274	0.374724	0.478507	0.00799315	0.00726569	0.0679418	0.0744516	0.244933	0.269249	0.297174	0.283031	0.310876	0.297702	0.0710819	0.068301
ring_finger_degree_longer	-0.184989	0.0291194	-6.35278	2.11463e-10	3350	6700	NA	NA	0.752557	0.216318	0.119104	0.0626866	0.286269	68.2239	67.7543	66560	66251	25.8812	26.6001	0.350469	0.428189	0.00605831	0.00439351	0.0715638	0.0510029	0.240439	0.229035	0.303294	0.274499	0.300265	0.335435	0.0783794	0.105635
klein_sexual_community_preference_qt	-0.128789	0.020663	-6.23284	4.58044e-10	2027	10135	NA	NA	1.28767	0.165762	0.107713	0.0235159	0.202845	67.0508	66.6063	66014	66244	25.9085	26.7848	0.368095	0.433906	0.00600601	0.00471642	0.0672673	0.0456314	0.248048	0.240656	0.291892	0.285108	0.314114	0.324608	0.0726727	0.0992807
klein_sexual_attraction_qt	-0.125765	0.0220812	-5.69557	1.22961e-08	2024	10120	NA	NA	1.40529	0.165514	0.105402	0.0230567	0.200922	67.0366	66.5985	65870.5	66128	25.9085	26.6873	0.368302	0.437466	0.00600962	0.00566706	0.0673077	0.0472255	0.248798	0.242503	0.291466	0.281582	0.314904	0.325502	0.0715144	0.0975207
klein_sexual_fantasies_qt	-0.118267	0.0210244	-5.62523	1.85266e-08	2003	10015	NA	NA	1.45296	0.163671	0.101015	0.0225495	0.201531	67.0404	66.5866	65656.5	65324	25.9211	26.6843	0.368721	0.433274	0.00606428	0.00499881	0.06792	0.0540348	0.248636	0.235301	0.291086	0.27672	0.31413	0.329802	0.0721649	0.0991431
klein_sexual_identity_qt	-0.116711	0.0216365	-5.39417	6.88399e-08	2026	10130	NA	NA	1.42972	0.163787	0.105298	0.0239388	0.199901	67.0429	66.6086	65923	66168	25.9085	26.7001	0.368658	0.435728	0.00600962	0.00447006	0.0673077	0.0490531	0.248197	0.234561	0.291466	0.28232	0.314904	0.32855	0.0721154	0.101047
klein_sexual_partners_qt	-0.126275	0.0236577	-5.3376	9.41853e-08	2014	10070	NA	NA	1.31587	0.166915	0.105594	0.0238332	0.199686	67.0482	66.6352	65946	66286	25.9085	26.8877	0.367914	0.431115	0.00603865	0.00523124	0.0676329	0.0480323	0.248188	0.234455	0.292874	0.278445	0.313406	0.333135	0.0718599	0.100701
klein_emotional_attraction_qt	-0.0798188	0.0166355	-4.7981	1.6018e-06	2019	10095	NA	NA	1.69191	0.160063	0.103929	0.0245171	0.199686	67.0475	66.5966	65923	65949	25.9085	26.7001	0.368421	0.43772	0.00602773	0.00469704	0.0675105	0.0521372	0.248945	0.237083	0.291742	0.283466	0.313442	0.324213	0.0723327	0.098403
schizophrenia	1.2106	0.197594	6.12671	8.9713e-10	10485	157275	0.0016781	0.00129351	NA	0.206181	0.09116	0.0452611	0.344498	68.9003	68.4391	66342.5	66482	25.8561	26.6705	0.381459	0.466822	0.0108944	0.0114466	0.0841145	0.0940157	0.240309	0.259864	0.293387	0.278375	0.304028	0.29046	0.0672663	0.0658381
iqb.ever_had_allergy_test	-0.218667	0.0360921	-6.0586	1.37309e-09	3813	53382	0.449074	0.439042	NA	0.159839	0.0610368	0.0439724	0.173512	67.3902	67.009	66181	66058	25.8969	26.9292	0.367132	0.463909	0.00707692	0.00647278	0.0643077	0.0663572	0.246462	0.266946	0.294462	0.280673	0.313231	0.305716	0.0744615	0.0738343
iqb.industry_distance	-0.137862	0.0229661	-6.00285	1.93889e-09	4083	65328	NA	NA	0.679474	0.123986	0.0518218	0.0392877	0.160537	67.3348	66.9529	66318	66028	25.891	27.1087	0.373446	0.477423	0.00705816	0.00710756	0.0660644	0.073014	0.242518	0.269336	0.298984	0.279517	0.310277	0.301783	0.0750988	0.0692419
gerd_broad	0.143563	0.0240641	5.96586	2.43349e-09	8949	161082	0.247764	0.303121	NA	0.199322	0.0863196	0.0411102	0.337039	68.4336	67.9869	66383.5	66286	25.8786	26.6752	0.380199	0.467647	0.0116593	0.0113627	0.0833215	0.0923343	0.242713	0.263781	0.29063	0.278374	0.303427	0.28914	0.0682497	0.0650081
gerd	-0.0643909	0.0449459	-1.43263	0.151963	3834	15336	0.198791	0.249348	NA	0.395775	0.0980699	0.0729786	0.402452	68.9272	68.5741	67949	68091.5	25.7321	26.3364	0.348706	0.401608	0.00658149	0.00411111	0.0692993	0.0491111	0.219899	0.204	0.314363	0.278889	0.310492	0.351	0.0793651	0.112889
heartburn	-0.0244774	0.039925	-0.613086	0.53982	4645	13935	0.221171	0.265447	NA	0.346609	0.107966	0.0660926	0.372928	68.9529	68.5717	67287.5	67826	25.8224	26.3754	0.356178	0.407822	0.00615006	0.00450045	0.0710332	0.0475923	0.230012	0.204883	0.310886	0.284316	0.307196	0.345072	0.0747232	0.113636
acid_reflux	0.0181156	0.0386624	0.468557	0.639386	3847	46164	0.26083	0.280278	NA	0.353362	0.0656456	0.0561077	0.295995	67.901	67.5031	66650	66517	25.8812	26.6335	0.355613	0.443542	0.00668308	0.00539056	0.0640169	0.0582452	0.237425	0.247932	0.303904	0.280716	0.306718	0.31784	0.0812522	0.0898766
iqb.perfect_pitch	-0.346702	0.0582325	-5.95375	2.62067e-09	3419	44447	0.154943	0.148937	NA	0.186019	0.0506832	0.0404671	0.194251	67.9865	67.5807	66529	66016	25.9894	26.9292	0.367904	0.460212	0.00608229	0.00627644	0.0604651	0.0662759	0.248301	0.258882	0.298748	0.283878	0.309481	0.307656	0.0769231	0.0770315
iqb.carry_a_tune	-0.194041	0.0348246	-5.57194	2.51912e-08	3981	47772	0.627533	0.617626	NA	0.315325	0.0808842	0.0606148	0.274032	68.0214	67.6467	67002	66745.5	25.8813	26.6003	0.361326	0.455139	0.00661813	0.00623226	0.0635341	0.0585277	0.235936	0.242194	0.308405	0.283136	0.305427	0.323368	0.0800794	0.086542
iqb.sing_back_musical_note	-0.126657	0.0303532	-4.17277	3.00919e-05	5170	72380	0.497503	0.487595	NA	0.155397	0.055577	0.0437008	0.202102	67.336	66.9294	66959	66203	25.9024	26.9005	0.373367	0.467472	0.00763723	0.00779657	0.0673031	0.0747688	0.239141	0.25789	0.29642	0.28663	0.316945	0.303365	0.0725537	0.0695493
iqb.plays_a_musical_instrument	-0.116923	0.0375811	-3.11123	0.00186309	4006	48072	0.351849	0.311091	NA	0.188429	0.0520565	0.0425708	0.202197	67.9126	67.5427	66813	65766	25.9024	27.0187	0.373579	0.466534	0.00642398	0.00702636	0.066993	0.0718792	0.258795	0.271797	0.295809	0.2789	0.296421	0.296005	0.0755583	0.0743922
iqb.play_music_before_age_8	-0.0507491	0.040177	-1.26314	0.20654	3863	54082	0.289739	0.255138	NA	0.186159	0.0510484	0.0420399	0.197843	67.8105	67.4084	66741	65534	26.0048	26.9889	0.375035	0.464879	0.00667514	0.00695265	0.067705	0.0723212	0.259059	0.271494	0.290528	0.280696	0.302606	0.297283	0.0734266	0.0712533
education_years	-0.0670371	0.0113895	-5.88587	3.95955e-09	10048.7	100487	NA	NA	NA	0.238502	0.100333	0.0595153	0.366702	69.7658	69.2822	66483.5	66260	25.8166	26.6335	0.38431	0.472637	0.0113384	0.0123997	0.0855312	0.0958095	0.239832	0.259817	0.293074	0.277216	0.303303	0.288873	0.0669214	0.0658843
education_meta	-0.0589199	0.0125216	-4.70545	2.53304e-06	8159	130544	NA	NA	1.00135	0	0.0486507	0.0310448	0.274169	68.4183	67.9726	66286	66306	25.8812	26.7001	0.381016	0.470083	0.0113985	0.0117738	0.0854271	0.0934398	0.23949	0.259752	0.293051	0.277883	0.303346	0.289787	0.0672877	0.0673643
completed_college	-0.104147	0.0263551	-3.95169	7.76014e-05	8159	130544	0.62852	0.63672	NA	0	0.0486507	0.0310448	0.274169	68.4183	67.9726	66286	66306	25.8812	26.7001	0.381016	0.470083	0.0113985	0.0117738	0.0854271	0.0934398	0.23949	0.259752	0.293051	0.277883	0.303346	0.289787	0.0672877	0.0673643
occupation	0.0098488	0.00252172	3.90559	9.39964e-05	3943	15772	NA	NA	7.82911	0.00740553	0.150951	0.0287598	0.163987	68.402	68.0242	66802	66297	25.7886	26.6003	0.354427	0.442603	0.00587935	0.00574823	0.069274	0.0629112	0.229806	0.23523	0.303681	0.281024	0.314928	0.326883	0.0764315	0.0882034
technical_occupation	-0.170741	0.0557234	-3.06409	0.00218335	2187	8748	0.494017	0.46685	NA	0.00493827	0.139643	0.0310014	0.162231	68.1994	67.7678	66802	67238	25.7457	26.4475	0.336391	0.422912	0.00367985	0.0039049	0.0524379	0.0468588	0.204692	0.204893	0.316927	0.296198	0.319227	0.34122	0.103036	0.106925
prostate_enlargement	0.206829	0.0351849	5.87835	4.14386e-09	5172	72408	0.122073	0.281232	NA	0.0557876	0.0408739	0.0252642	0.300632	69.0325	68.5504	66979	67150	26.2356	27.3114	0.420123	0.498293	0.0113795	0.0120384	0.0689735	0.0766687	0.206224	0.225945	0.298421	0.284745	0.330237	0.31764	0.0847654	0.0829635
raynauds	0.365453	0.0632224	5.78043	7.45108e-09	6999	153978	0.0341694	0.0286438	NA	0.0616299	0.0364089	0.033278	0.288805	67.9761	67.5309	66242	66480	25.8813	26.7439	0.382429	0.471438	0.0112658	0.0110116	0.083555	0.092061	0.24378	0.263277	0.289783	0.279446	0.302926	0.289496	0.0686903	0.0647081
iqb.raynauds	0.353497	0.086513	4.08605	4.38777e-05	2423	29076	0.0619313	0.0542874	NA	0.256548	0.0707007	0.0467634	0.241881	68.0887	67.7848	66807.5	66279	25.8813	26.6702	0.35594	0.454183	0.00860759	0.00540969	0.0617722	0.0595999	0.241013	0.250198	0.301772	0.279998	0.307342	0.316653	0.0794937	0.0881407
iqb.forward_splits	-0.23537	0.0407449	-5.77669	7.61851e-09	5390	75460	0.272602	0.21034	NA	0.143772	0.0548052	0.0422758	0.182263	67.251	66.8318	66590	66152	25.9081	27.0071	0.378455	0.471831	0.00845196	0.00795613	0.0713968	0.076008	0.245774	0.267341	0.297153	0.282018	0.304048	0.298409	0.0731762	0.0682682
iqb.side_splits	-0.206453	0.0652699	-3.16307	0.00156114	3349	40188	0.154342	0.107793	NA	0.343662	0.0840205	0.0596504	0.28408	67.86	67.5248	67002	66707	25.8811	26.6368	0.36204	0.443163	0.00592417	0.00529893	0.0667457	0.0558691	0.229463	0.238413	0.313191	0.284798	0.306477	0.325116	0.0781991	0.0905042
basal_cell_carcinoma	0.175443	0.0304239	5.76662	8.08772e-09	9204	165672	0.0783888	0.159553	NA	0.211584	0.0864613	0.0396567	0.345176	68.404	67.969	66286	66471	25.8786	26.6705	0.380611	0.461838	0.0117969	0.0113654	0.0841606	0.0927561	0.242411	0.260938	0.288735	0.279345	0.305568	0.29068	0.0673284	0.0649155
mohs_surgery	0.0851003	0.0590903	1.44017	0.149818	4541	13623	0.0515815	0.102841	NA	0.336875	0.109723	0.0668906	0.36253	68.8606	68.4549	67419	67924	25.8224	26.5019	0.359135	0.41232	0.00622665	0.0028303	0.0722291	0.0465301	0.229452	0.197328	0.307908	0.288577	0.308842	0.354693	0.0753425	0.110042
LASIK	-0.378122	0.066936	-5.64901	1.61377e-08	4819	14457	0.0967437	0.0879851	NA	0.364702	0.100799	0.066767	0.384571	69.0108	68.5924	67287.5	67672	25.8012	26.4475	0.358459	0.408824	0.0063234	0.0042577	0.0722674	0.0477311	0.227943	0.204818	0.310148	0.275854	0.308341	0.357311	0.0749774	0.110028
iqb.acrophobia	0.165183	0.0293453	5.62892	1.8134e-08	5682	96594	0.373916	0.358833	NA	0.115883	0.055624	0.0388361	0.206705	67.6433	67.2287	66802	66482	25.8852	26.9206	0.380531	0.475156	0.0100272	0.00900312	0.0697723	0.0805726	0.242323	0.265878	0.295174	0.279716	0.313975	0.297897	0.0687278	0.0669337
iqb.vitamin_use	-0.167779	0.0305081	-5.49951	3.80855e-08	5145	66885	0.466912	0.535235	NA	0.177468	0.0490074	0.0422741	0.195821	67.5506	67.1668	66528	65947	25.9085	27.0358	0.374843	0.472497	0.00668737	0.00780966	0.0699785	0.0742826	0.25006	0.268453	0.297588	0.281747	0.302603	0.29862	0.0730834	0.0690883
iqb.fear_of_speaking	0.172401	0.0317292	5.4335	5.52578e-08	5060	65780	0.412501	0.360079	NA	0.120045	0.054489	0.0392151	0.170172	67.3243	66.9195	66669	66402	25.8908	27.0237	0.372233	0.471449	0.00811688	0.00856542	0.0691095	0.0743141	0.244202	0.263339	0.294063	0.282917	0.311456	0.298945	0.0730519	0.0719185
male_hair_loss	0.258286	0.0476605	5.4193	5.98334e-08	3172	28548	0.612217	0.73203	NA	0.219168	0.0702081	0.0432219	0.230296	68.9357	68.5495	66824.5	66152	26.3495	27.3189	0.413526	0.488144	0.00752177	0.00755328	0.0589865	0.0588077	0.21536	0.222012	0.300079	0.286485	0.32304	0.325061	0.0950119	0.100081
iqb.hair_loss	0.203182	0.0377951	5.37588	7.62076e-08	3839	49907	0.473237	0.603245	NA	0.197373	0.0540133	0.0442079	0.208109	67.8919	67.5055	66614	65388	26.0524	26.9952	0.373443	0.466678	0.007031	0.0075733	0.0699904	0.0722837	0.253436	0.269914	0.291467	0.280162	0.301694	0.296983	0.0763822	0.0730836
hair_loss	0.178163	0.033456	5.32529	1.00791e-07	5497	43976	0.474098	0.615406	NA	0.199119	0.0678148	0.048956	0.221919	68.2596	67.8822	66528	65686	25.8969	26.8878	0.371227	0.459804	0.00696004	0.00744995	0.0725191	0.0685566	0.24652	0.265895	0.29771	0.282075	0.301751	0.299477	0.0745397	0.0765469
female_hair_loss	0.22669	0.0488503	4.64051	3.47549e-06	2151	23661	0.376047	0.464706	NA	0.181892	0.056989	0.0561367	0.204052	67.3389	66.9189	66052	65009	25.2727	26.2352	0.309645	0.424791	0.00566893	0.00806077	0.0878685	0.0902186	0.29195	0.318452	0.297619	0.271379	0.269841	0.265747	0.0470522	0.0461427
bald_image	0.19974	0.0587441	3.40018	0.000673427	2607	7821	0.52002	0.680188	NA	0.126966	0.121883	0.0418105	0.216532	68.73	68.2833	66425	67222.5	25.8812	26.6612	0.372652	0.433896	0.00525624	0.00469139	0.0718353	0.0513121	0.229961	0.231638	0.3053	0.276059	0.306614	0.337341	0.0810337	0.0989591
iqb.pee_middle_night	0.0707898	0.0131047	5.40188	6.59471e-08	3057	48912	NA	NA	1.59172	0.14016	0.0514538	0.0347322	0.163655	67.4298	67.0624	66276.5	65534	26.0525	27.1261	0.370004	0.466213	0.00760746	0.00670535	0.0620008	0.070953	0.252187	0.27373	0.294028	0.280578	0.309243	0.295344	0.0749334	0.0726888
low_sperm_count	0.419117	0.0776969	5.39426	6.88071e-08	2305	34575	0.0503661	0.0617408	NA	0.235385	0.0560466	0.0324295	0.229664	68.2282	67.8305	67277	66203	26.4419	27.3191	0.41556	0.484391	0.00681044	0.00688429	0.0590238	0.05689	0.220204	0.225782	0.291146	0.290464	0.331442	0.324848	0.0913734	0.0951318
male_infertility	0.228502	0.0588271	3.88429	0.000102629	6470	103520	0.0308525	0.0387672	NA	0.222775	0.0932994	0.0368579	0.353632	69.4359	68.9615	66836	66830	26.1776	27.1774	0.415117	0.490396	0.0111206	0.0118672	0.0699316	0.0775637	0.208725	0.225576	0.296193	0.282449	0.328914	0.320055	0.0851155	0.0824888
oligospermia	0.362681	0.101251	3.58199	0.000340981	6318	12636	0.0144734	0.0274348	NA	0.238683	0.100559	0.0549224	0.366466	69.4544	68.9665	67010.5	67834	26.1776	27.1754	0.414756	0.49164	0.0111524	0.0105509	0.0699759	0.0800446	0.20796	0.226134	0.296523	0.290656	0.328012	0.311048	0.0863766	0.0815664
asthenospermia	0.294415	0.107402	2.74124	0.00612085	2181	34896	0.0325622	0.0358174	NA	0.230143	0.0525663	0.0319605	0.22758	68.2439	67.853	67550	66297	26.3728	27.3189	0.410705	0.487126	0.00830861	0.00618042	0.0569733	0.0561823	0.213056	0.230128	0.297329	0.285603	0.330564	0.327376	0.0937685	0.0945307
teratospermia	0.137588	0.134597	1.02222	0.306678	6157	98512	0.00662657	0.00735652	NA	0.222855	0.091068	0.0368782	0.355244	69.4445	68.9757	67058	66773	26.1778	27.1754	0.412635	0.489984	0.0114607	0.0124199	0.0696629	0.0771982	0.209213	0.226952	0.294607	0.28446	0.328764	0.316271	0.0862921	0.0826993
teratozoospermia	0.109531	0.133061	0.823165	0.410414	2232	33480	0.0258895	0.0265457	NA	0.234907	0.0546875	0.0329581	0.228551	68.2366	67.8552	67676.5	66757.5	26.3689	27.3644	0.409668	0.48778	0.00697674	0.00687419	0.052907	0.0575714	0.220349	0.22802	0.294186	0.287779	0.333721	0.325392	0.0918605	0.0943639
number_family_members_cancer	0.0615002	0.0114244	5.38325	7.31518e-08	3572	39292	NA	NA	1.58382	0.0775243	0.0540547	0.0261758	0.112239	68.1982	67.8181	66073	66471	25.8812	26.8443	0.373494	0.455293	0.00475436	0.00695322	0.0656101	0.0714286	0.248811	0.258314	0.29794	0.28107	0.312203	0.306601	0.0706815	0.0756335
iqb.supertaster	-0.594201	0.111209	-5.34309	9.13764e-08	2670	45390	0.0768469	0.0570537	NA	0.145568	0.0519351	0.0336663	0.168206	67.5607	67.2141	65766.5	65681	26.0016	27.181	0.373523	0.4696	0.00699301	0.00670518	0.0646853	0.0729833	0.258304	0.274835	0.281031	0.280148	0.312063	0.296988	0.0769231	0.0683412
iqb.ear_plugs_to_sleep	-0.128324	0.0242471	-5.29234	1.20761e-07	4268	64020	NA	NA	0.772201	0.129642	0.0463478	0.0371368	0.164626	67.351	66.9519	66149.5	66003.5	25.9398	27.1087	0.377306	0.477929	0.00653773	0.00754967	0.069191	0.074618	0.248161	0.27143	0.293108	0.282763	0.307001	0.296284	0.0760011	0.0673553
dress_current	-0.299343	0.0568119	-5.26902	1.37154e-07	2384	26224	0.300062	0.231229	NA	0.26157	0.0954978	0.0481683	0.229097	68.1154	67.7853	66542	66763	25.7886	26.5666	0.347274	0.462439	0.00677083	0.00588388	0.0552083	0.057433	0.216667	0.237907	0.308854	0.284041	0.33125	0.322624	0.08125	0.0921114
motionsick_combined	0.0928712	0.017852	5.20229	1.96851e-07	5146	46314	NA	NA	0.832008	0.164808	0.0602798	0.0378935	0.197396	67.8134	67.4164	66481	65693	25.8906	26.9766	0.372157	0.459923	0.00581395	0.00687712	0.0732558	0.0692882	0.249535	0.267122	0.293953	0.281988	0.306279	0.30037	0.0711628	0.0743556
carsick	0.0681944	0.0188926	3.60959	0.000306682	4818	43362	NA	NA	0.823426	0.161312	0.0599004	0.0368203	0.192424	67.7758	67.3676	66528.5	65776	25.8966	26.9708	0.370756	0.464405	0.00608273	0.00708028	0.0727494	0.0699212	0.249878	0.269216	0.293917	0.275497	0.306083	0.30459	0.0712895	0.0736955
planesick	0.117148	0.035251	3.32326	0.000889705	2692	8076	NA	NA	0.644389	0.106798	0.100854	0.0218239	0.190565	67.8507	67.5009	66306	66082	25.8938	26.6642	0.357084	0.428591	0.0055336	0.00437359	0.0715415	0.0527652	0.241502	0.235468	0.302372	0.27469	0.303162	0.340717	0.0758893	0.0919865
boatsick	-0.000514507	0.0234797	-0.0219128	0.982518	2647	7941	NA	NA	1.00908	0.108425	0.104458	0.0214394	0.194182	67.9422	67.5668	66366	65891	25.8966	26.5762	0.35973	0.428531	0.00564972	0.00416547	0.0726392	0.0479747	0.241727	0.232404	0.30226	0.287417	0.301856	0.328498	0.0758676	0.0995404
iqb.whistle	-0.296943	0.0571898	-5.19224	2.07778e-07	2665	34645	0.854474	0.865773	NA	0.329349	0.0678638	0.0521576	0.282927	68.0964	67.725	66642.5	66083	25.8967	26.6705	0.357173	0.442406	0.00532946	0.00531405	0.0668605	0.0578883	0.242248	0.249368	0.307171	0.282951	0.299419	0.314052	0.0789729	0.090426
is_generally_trusting	0.0933264	0.0180343	5.17494	2.27985e-07	3712	25984	NA	NA	1.11135	0.0338429	0.063948	0.0246835	0.118198	67.5566	67.1187	66306	66089	25.891	27.1193	0.365774	0.461063	0.00564175	0.00656168	0.0744711	0.0731329	0.254725	0.267955	0.293371	0.285214	0.301551	0.293764	0.0702398	0.0733715
iqb.daily_aspirin	-0.191917	0.0380865	-5.03897	4.6804e-07	3887	54418	0.219786	0.381648	NA	0.18477	0.0524998	0.0423806	0.196621	67.8781	67.5004	66560	65802	25.8966	27.0071	0.36945	0.463388	0.00689007	0.00694648	0.0682744	0.0739078	0.257751	0.272491	0.289383	0.277949	0.302224	0.297255	0.0754776	0.0714495
iqb.cry_cutting_onions	-0.0884647	0.0177396	-4.98686	6.1368e-07	3031	48496	NA	NA	1.11928	0.138879	0.0514682	0.0368933	0.166088	67.4932	67.0995	66174	65205	26.1452	27.0683	0.374106	0.471712	0.00531915	0.00634898	0.0634498	0.0720429	0.263298	0.276552	0.290653	0.277606	0.306611	0.296701	0.0706687	0.0707492
iqb.malaria_meds	-0.218754	0.0438728	-4.98609	6.16135e-07	3781	52934	0.177627	0.217491	NA	0.184537	0.0509918	0.0419818	0.19762	67.7501	67.3207	66481	65697	25.9167	27.0358	0.367183	0.460536	0.00678514	0.00706771	0.0662359	0.0709784	0.258158	0.274227	0.295315	0.278259	0.298223	0.297887	0.0752827	0.0715808
angina	0.301866	0.0607842	4.96618	6.82834e-07	7217	72170	0.0217992	0.040712	NA	0.477005	0.18629	0.0586242	0.396161	68.9314	68.5354	66807.5	67078	25.7863	26.4475	0.361369	0.436994	0.00677966	0.00728281	0.0665254	0.0619582	0.232839	0.23574	0.305297	0.280442	0.312712	0.326639	0.0758475	0.0879372
skin_tags	-0.137307	0.0279163	-4.91853	8.7197e-07	7092	56736	0.459087	0.498355	NA	0.137166	0.0544275	0.0432569	0.188914	68.0846	67.6352	66745.5	66052	25.8813	26.992	0.370907	0.47627	0.00692799	0.00780431	0.0720146	0.0764499	0.243938	0.264822	0.298268	0.278878	0.307019	0.300859	0.0718323	0.0711866
iqb.desk_clean	0.0767913	0.0156962	4.89235	9.96413e-07	6501	91014	NA	NA	0.874198	0.129703	0.0563606	0.0405476	0.216223	67.692	67.2702	66813	66471	25.8852	26.9206	0.375482	0.472158	0.00980937	0.00816722	0.0721821	0.0797091	0.243939	0.266032	0.295577	0.281096	0.307237	0.298412	0.0712567	0.0665836
iqb.organizer	-0.124586	0.0311085	-4.0049	6.20448e-05	5569	77966	0.714615	0.698139	NA	0.162112	0.0547435	0.0441372	0.193308	67.4945	67.0739	66614	66168	25.9085	26.9752	0.378927	0.468004	0.00725594	0.00872488	0.069701	0.0756819	0.248241	0.269081	0.300132	0.281595	0.301011	0.296157	0.0736588	0.06876
tends_to_be_disorganized	0.043405	0.0135913	3.1936	0.00140511	3712	33408	NA	NA	1.35702	0.0336207	0.0621228	0.0244073	0.120043	67.5566	67.0857	66306	66007	25.891	27.1213	0.365774	0.461563	0.00564175	0.00714573	0.0744711	0.0695703	0.254725	0.271043	0.293371	0.279519	0.301551	0.299502	0.0702398	0.0732205
personality_conscientiousness	-0.00461317	0.00315659	-1.46144	0.143895	3688	29504	NA	NA	5.84183	0.0337431	0.0656483	0.0237105	0.117709	67.5409	67.08	66346.5	66007	25.8966	27.1066	0.365379	0.46195	0.00567698	0.00697047	0.0740846	0.0701601	0.254045	0.265964	0.293784	0.282812	0.301731	0.301166	0.0706784	0.0729272
personality_self_discipline	-0.00710241	0.00555569	-1.2784	0.201108	3688	29504	NA	NA	3.38219	0.0339841	0.0632381	0.0243733	0.119848	67.5409	67.0891	66346.5	65546	25.8966	26.9889	0.365379	0.464257	0.00567698	0.00697243	0.0740846	0.0713009	0.254045	0.265583	0.293784	0.283872	0.301731	0.297397	0.0706784	0.0748747
personality_order	-0.00467468	0.00856951	-0.545501	0.585409	3712	33408	NA	NA	2.14562	0.0333782	0.0650323	0.0234914	0.120528	67.5566	67.095	66306	65891	25.891	27.114	0.365774	0.461622	0.00564175	0.00729837	0.0744711	0.0723652	0.254725	0.266576	0.293371	0.280059	0.301551	0.300594	0.0702398	0.0731074
iqb.cartwheel	-0.211646	0.0439942	-4.81078	1.50346e-06	2466	32058	0.584285	0.514917	NA	0.321197	0.0678079	0.0512108	0.274678	68.3816	67.9988	67057	66016	25.8969	26.6752	0.357658	0.441745	0.00522739	0.00501812	0.0648197	0.0582195	0.236278	0.253229	0.308416	0.284685	0.304234	0.311635	0.0810246	0.0872131
iqb.resting_heart_rate	0.0967571	0.0203326	4.75873	1.94819e-06	2631	42096	NA	NA	1.02627	0.136964	0.052608	0.0322624	0.161536	67.7898	67.3767	66522.5	65766	26.0535	27.0314	0.374742	0.467548	0.00480349	0.00512241	0.0541485	0.0586599	0.242358	0.260913	0.299127	0.283468	0.320524	0.312853	0.0790393	0.0789843
iqb.fish_frequency	-0.137095	0.0288882	-4.74571	2.07781e-06	3627	32643	NA	NA	0.664693	0.177943	0.0523573	0.0413289	0.19421	67.6896	67.3263	66614	65546	25.9085	27.0314	0.371026	0.464703	0.00603015	0.00711863	0.0649916	0.0692855	0.255946	0.275055	0.297152	0.278409	0.301843	0.297864	0.0740369	0.0722672
iqb.mercury_fish_frequency	-0.0832272	0.0198291	-4.19723	2.70194e-05	3676	55140	NA	NA	0.923094	0.181141	0.0522307	0.0399721	0.194539	67.6387	67.2615	66402	65648	25.8996	27.0071	0.372971	0.46517	0.00664452	0.00704288	0.0654485	0.0716912	0.255482	0.274894	0.293688	0.278504	0.304319	0.296576	0.0744186	0.0712925
HIP_IBS_type_RomeIII_IBS_C	0.550683	0.116767	4.7161	2.40408e-06	7301	146020	0.0105759	0.008055	NA	0.120427	0.0886441	0.0378813	0.302907	68.1855	67.7628	66286	66378	25.8677	26.7001	0.37943	0.470905	0.0122164	0.0108359	0.0829764	0.0918602	0.239251	0.262707	0.290497	0.279727	0.307155	0.289015	0.0679042	0.0658556
ibs	0.127877	0.0387895	3.29668	0.000978358	8495	161405	0.106866	0.0899765	NA	0.194085	0.0866098	0.0399941	0.336457	68.3546	67.9233	66267	66494	25.8677	26.6705	0.37935	0.466132	0.0116635	0.0109637	0.0819361	0.0920456	0.242601	0.26136	0.291442	0.280027	0.304126	0.291206	0.0682315	0.0643981
HIP_IBS_type_RomeIII_IBS_M	0.186744	0.0751426	2.4852	0.0129479	7301	146020	0.0336761	0.0261999	NA	0.120427	0.0886441	0.0378813	0.302907	68.1855	67.7628	66286	66378	25.8677	26.7001	0.37943	0.470905	0.0122164	0.0108359	0.0829764	0.0918602	0.239251	0.262707	0.290497	0.279727	0.307155	0.289015	0.0679042	0.0658556
HIP_IBS_type_RomeIII_IBS_D	-0.136245	0.088039	-1.54755	0.12173	7301	146020	0.0289465	0.024452	NA	0.120427	0.0886441	0.0378813	0.302907	68.1855	67.7628	66286	66378	25.8677	26.7001	0.37943	0.470905	0.0122164	0.0108359	0.0829764	0.0918602	0.239251	0.262707	0.290497	0.279727	0.307155	0.289015	0.0679042	0.0658556
joint_replacement	0.318577	0.0676581	4.70864	2.49381e-06	4623	13869	0.0355581	0.0699221	NA	0.341607	0.10783	0.0655419	0.370755	68.9535	68.523	67269	67490	25.8224	26.4419	0.357495	0.414162	0.0061237	0.00404086	0.0716473	0.0466944	0.230557	0.204961	0.307716	0.289034	0.308941	0.348861	0.0750153	0.106409
can_be_somewhat_careless	-0.0723947	0.0153925	-4.70325	2.56057e-06	3724	26068	NA	NA	1.25868	0.0340024	0.064279	0.0248053	0.12208	67.5577	67.1117	66306	65930	25.891	27.0314	0.365093	0.460992	0.00563222	0.00725384	0.0749085	0.0718646	0.254576	0.26859	0.293157	0.279769	0.301324	0.299152	0.0704027	0.0733709
is_easily_distracted	0.0229793	0.0149775	1.53425	0.124968	3690	25830	NA	NA	1.29524	0.0336043	0.0637195	0.0236789	0.119377	67.5404	67.1257	66346.5	65838	25.8966	27.0145	0.36516	0.455552	0.00567376	0.00771907	0.0740426	0.0704715	0.253901	0.263848	0.293617	0.282246	0.302128	0.303764	0.0706383	0.0719514
likes_to_cooperate_with_others	0.102415	0.0219565	4.66446	3.09428e-06	3691	25837	NA	NA	0.900488	0.0346451	0.0636684	0.0256028	0.119412	67.5413	67.1065	66339	65783	25.8966	27.0145	0.365051	0.458529	0.00567215	0.00688578	0.0740216	0.0720605	0.253829	0.262781	0.293817	0.28572	0.302042	0.300372	0.0706183	0.0721806
brain_cancer_dx_or_fh	0.417159	0.0897009	4.65055	3.31048e-06	10572	158580	0.0074641	0.0099851	NA	0.214151	0.089795	0.0442442	0.349544	68.9039	68.4557	66441.5	66471	25.8561	26.6482	0.381917	0.466131	0.010968	0.0116319	0.0834077	0.0943104	0.240658	0.262162	0.293585	0.275864	0.303788	0.290646	0.0675934	0.0653865
brain_cancer_fh	0.177603	0.0930859	1.90795	0.0563981	3572	39292	0.0296703	0.0393104	NA	0.077081	0.0531682	0.0271323	0.111702	68.2254	67.8259	66174	66082	25.8812	26.8118	0.374691	0.455188	0.00475737	0.00686681	0.0650174	0.0709479	0.248018	0.256214	0.297494	0.285247	0.313352	0.304804	0.0713606	0.0759195
iqb.feet_different_sizes	0.284072	0.0611548	4.64513	3.39868e-06	2515	22635	0.129966	0.12839	NA	0.325726	0.0702584	0.0551093	0.279364	68.5439	68.1771	66517	66082	25.8812	26.6752	0.365672	0.443307	0.00514139	0.00472923	0.0678663	0.055019	0.241645	0.245188	0.307969	0.283821	0.302314	0.318391	0.0750643	0.0928529
iqb.wiggle_ears	-0.194997	0.0421962	-4.62121	3.81502e-06	3874	50362	0.248489	0.249594	NA	0.186223	0.0517737	0.041891	0.200384	67.5034	67.1034	66555	65783	25.9085	27.1029	0.370422	0.461641	0.00598048	0.00708025	0.0661001	0.0706804	0.259049	0.267804	0.298709	0.279597	0.295562	0.302693	0.0745987	0.0721453
iqb.wiggle_nose	-0.00204584	0.0393808	-0.0519503	0.958568	3262	29358	0.566405	0.605273	NA	0.363182	0.0664316	0.0539546	0.305978	67.8786	67.524	66541.5	66661	25.8852	26.6612	0.364007	0.446488	0.00544845	0.00587372	0.0666387	0.0571056	0.242666	0.243922	0.308466	0.283026	0.300922	0.318867	0.0758592	0.0912057
excess_hair	0.251795	0.0546908	4.60398	4.14498e-06	2065	47495	0.235668	0.201856	NA	0.195763	0.0507264	0.051816	0.210291	66.4552	66.0447	64285	65478	25.4414	26.0138	0.320399	0.432021	0.00681537	0.00711223	0.0799257	0.0893996	0.292441	0.319972	0.299257	0.271337	0.272615	0.264486	0.0489467	0.0476938
iqb.excess_hair	0.247197	0.0583025	4.23991	2.23613e-05	2076	18684	0.23569	0.208141	NA	0.197303	0.0503854	0.0560212	0.211127	66.4682	66.0752	64252	65018	25.4336	26.0473	0.320647	0.433581	0.0067734	0.00691489	0.080665	0.0879654	0.292488	0.321343	0.299261	0.275931	0.271552	0.26137	0.0492611	0.0464761
chin_dimple	0.284101	0.0621908	4.56822	4.91875e-06	3395	6790	0.822346	0.843103	NA	0.222091	0.125675	0.0606775	0.29514	68.3264	67.9305	66517	67019.5	25.8812	26.5549	0.352335	0.422493	0.00640784	0.00493359	0.071994	0.0506641	0.242367	0.223909	0.303053	0.280266	0.298907	0.333966	0.077271	0.106262
chin_dimple_qtl	-0.086037	0.036813	-2.33714	0.0194322	3390	6780	NA	NA	0.613237	0.218191	0.123009	0.0636185	0.288594	68.3274	67.8879	66517	66944	25.8812	26.6268	0.352699	0.424792	0.00641026	0.00471787	0.0720211	0.0498207	0.242459	0.231742	0.30279	0.268353	0.29902	0.342517	0.0773002	0.10285
kidney_stones	0.154763	0.0340093	4.55061	5.34898e-06	9462	132468	0.0853616	0.121165	NA	0.0936729	0.0404566	0.0404707	0.304692	68.6279	68.1565	66486	66445	25.8677	26.7313	0.379843	0.470098	0.0108924	0.0116762	0.0833333	0.0926497	0.239501	0.262976	0.293701	0.277214	0.304987	0.290245	0.0675853	0.0652398
eye_image_blue_v_green_qt	0.135028	0.0298585	4.52227	6.11809e-06	2264	18112	NA	NA	0.760079	0.173636	0.0994307	0.0371025	0.191696	68.1603	67.7814	66813	65847	25.8786	26.6752	0.368242	0.446094	0.00847458	0.00539374	0.0697906	0.0601402	0.248754	0.248449	0.297607	0.285464	0.3001	0.317287	0.0752742	0.0832659
eyecolor_blue_v_green	0.131362	0.049004	2.68065	0.00734802	2264	18112	0.42018	0.373135	NA	0.173636	0.0994307	0.0371025	0.191696	68.1603	67.7814	66813	65847	25.8786	26.6752	0.368242	0.446094	0.00847458	0.00539374	0.0697906	0.0601402	0.248754	0.248449	0.297607	0.285464	0.3001	0.317287	0.0752742	0.0832659
eyecolor	0.0186094	0.00818663	2.27315	0.0230173	4039	40390	NA	NA	2.20688	0.183844	0.0903464	0.038736	0.197461	67.8648	67.4992	66563	66089	25.8852	26.6752	0.363191	0.45629	0.00706814	0.00577558	0.068985	0.0606588	0.246819	0.25165	0.292904	0.283187	0.309584	0.316496	0.0746395	0.0822332
eyecolor_herc2_blue	0.0386934	0.0206629	1.8726	0.061123	2235	20115	NA	NA	1.15175	0.182819	0.092349	0.0391499	0.197852	67.8425	67.4778	66731.5	65356.5	25.8812	26.6811	0.370534	0.453434	0.00770416	0.00606729	0.0683102	0.0648404	0.257319	0.252252	0.300462	0.287675	0.288649	0.308084	0.0775552	0.0810811
eye_image	0.0136515	0.0112653	1.21182	0.22558	2665	13325	NA	NA	2.09244	0.0773609	0.139525	0.0243902	0.144153	67.9497	67.5806	66650	65949	25.8642	26.6368	0.352621	0.438544	0.00507614	0.00647966	0.070285	0.0537238	0.246779	0.238189	0.29754	0.289534	0.308083	0.323491	0.0722374	0.0885827
eyecolor_simple	0.0175818	0.0157668	1.11512	0.264799	4039	40390	NA	NA	1.15438	0.183844	0.0903464	0.038736	0.197461	67.8648	67.4992	66563	66089	25.8852	26.6752	0.363191	0.45629	0.00706814	0.00577558	0.068985	0.0606588	0.246819	0.25165	0.292904	0.283187	0.309584	0.316496	0.0746395	0.0822332
iqb.spicy_food_liking	-0.0624619	0.013815	-4.52129	6.14633e-06	3142	50272	NA	NA	1.40049	0.141742	0.0516157	0.0358146	0.165107	67.4032	67.061	66250	65467.5	26.1348	27.1261	0.371989	0.467718	0.00709485	0.00688057	0.0653473	0.0710993	0.258402	0.275385	0.2823	0.279995	0.312547	0.296027	0.0743092	0.0706128
iqb.head_injury_concussion	0.197867	0.0441795	4.4787	7.50978e-06	4095	8190	0.405678	0.391534	NA	0.0323972	0.0549451	0.028897	0.117623	66.7292	66.3204	66557.5	64919	25.8969	27.3644	0.367526	0.464764	0.00661201	0.0067851	0.067707	0.0687145	0.245173	0.286084	0.294896	0.275598	0.313409	0.294843	0.0722031	0.0679743
azoospermia	0.520118	0.116282	4.4729	7.71671e-06	2256	33840	0.0174637	0.0259031	NA	0.234791	0.0535239	0.0329122	0.230607	68.3418	67.9416	67419	66339	26.4419	27.3189	0.407533	0.487708	0.00694043	0.00706782	0.0566802	0.0560791	0.215732	0.230535	0.296703	0.28476	0.329092	0.324425	0.0948525	0.0971342
iqb.social_support	-0.125201	0.0291172	-4.29991	1.70868e-05	4010	52130	NA	NA	0.613371	0.187264	0.0526006	0.0429284	0.197862	67.7294	67.3429	66807.5	65690.5	25.9083	27.0071	0.366901	0.465675	0.00554187	0.00672503	0.0665025	0.0706718	0.258929	0.275278	0.297106	0.278133	0.297414	0.295311	0.0745074	0.0738809
iqb.birth_order	0.0786576	0.0183104	4.29578	1.74079e-05	3570	57120	NA	NA	0.973886	0.180804	0.0513429	0.0396111	0.196194	67.7406	67.3389	66560	65802	25.9085	27.0077	0.372143	0.463448	0.00785251	0.00624092	0.06521	0.0709156	0.254353	0.270839	0.298054	0.280093	0.301127	0.299842	0.0734039	0.0720698
nonagenarian	-0.267088	0.0627539	-4.25611	2.08013e-05	13196	131960	0.0121301	0.0308013	NA	0.238502	0.100333	0.0595153	0.366702	69.7658	69.2822	66483.5	66260	25.8166	26.6335	0.38431	0.472637	0.0113384	0.0123997	0.0855312	0.0958095	0.239832	0.259817	0.293074	0.277216	0.303303	0.288873	0.0669214	0.0658843
ninety_five_plus	-0.37874	0.12155	-3.11591	0.00183376	13196	131960	0.00365619	0.00719915	NA	0.238502	0.100333	0.0595153	0.366702	69.7658	69.2822	66483.5	66260	25.8166	26.6335	0.38431	0.472637	0.0113384	0.0123997	0.0855312	0.0958095	0.239832	0.259817	0.293074	0.277216	0.303303	0.288873	0.0669214	0.0658843
iqb.monogamy	-0.118233	0.0282194	-4.18979	2.79211e-05	2176	21760	NA	NA	0.912729	0.329378	0.0760361	0.0422794	0.285135	67.2895	66.9546	66563	66485	25.9959	26.6642	0.359359	0.436032	0.00564263	0.00477277	0.0583072	0.0507713	0.242006	0.240991	0.306583	0.285052	0.310345	0.323096	0.077116	0.0953171
iqb.cheated_on_partner	-0.201143	0.0489476	-4.10935	3.96781e-05	2328	30264	0.304142	0.326399	NA	0.323852	0.0684831	0.0489077	0.269054	68.3067	67.9616	66511	66203	25.8812	26.6752	0.366237	0.445317	0.00667037	0.00489179	0.0661479	0.0593932	0.244024	0.250025	0.307393	0.282538	0.299055	0.31174	0.0767093	0.0914122
gout	-0.205988	0.0492738	-4.18048	2.90899e-05	7890	149910	0.0388871	0.0762104	NA	0.101172	0.0371293	0.038365	0.301565	68.1158	67.6696	66258.5	66451	25.8813	26.7062	0.382771	0.46995	0.0112743	0.0108887	0.0838155	0.0937569	0.242991	0.261403	0.290906	0.278458	0.302922	0.289968	0.0680908	0.0655247
iqb.sweaty_palms	0.30537	0.0732946	4.16634	3.09534e-05	3923	54922	0.0867619	0.0456623	NA	0.187696	0.0516441	0.0414479	0.199694	67.7464	67.3261	66528.5	65806.5	25.9085	27.0237	0.371444	0.467759	0.00592824	0.00722054	0.0661466	0.0726763	0.259594	0.272161	0.296724	0.276623	0.296412	0.297455	0.075195	0.0738648
hemorrhoids	-0.115053	0.0277954	-4.13928	3.48391e-05	7264	50848	0.405821	0.500189	NA	0.140298	0.0560814	0.0426246	0.190425	68.1861	67.7196	66614	66240	25.8812	27.0071	0.371246	0.475877	0.00749331	0.00764305	0.0715433	0.073229	0.241392	0.266718	0.302409	0.277878	0.305798	0.302972	0.0713649	0.0715606
iqb.pesticide_use	0.137628	0.0332525	4.13889	3.48996e-05	4216	71672	0.36903	0.422926	NA	0.113668	0.0504428	0.0402699	0.157574	67.3145	66.9389	66318	66058	25.891	27.0314	0.376347	0.469778	0.00817661	0.007548	0.0689561	0.0737503	0.2423	0.268835	0.297629	0.280676	0.308258	0.299451	0.0746797	0.0697404
hernia_repair	0.200846	0.0495766	4.05124	5.09477e-05	4620	13860	0.0924671	0.152868	NA	0.340043	0.103571	0.0655844	0.372457	68.9429	68.5289	67263.5	67550	25.8224	26.3921	0.357178	0.40593	0.00612182	0.0041438	0.0716253	0.0486057	0.230487	0.207414	0.307928	0.280995	0.308846	0.350767	0.0749923	0.108075
hernia	0.0906629	0.0340182	2.66513	0.00769594	7278	50946	0.157866	0.239953	NA	0.140303	0.0568151	0.0436074	0.192343	68.1913	67.7381	66650	66146.5	25.8811	26.9292	0.371085	0.478009	0.00730057	0.00807849	0.0705128	0.0761943	0.241453	0.268458	0.300214	0.278652	0.308048	0.298409	0.0724715	0.0702086
iqb.sweat_while_sleeping	0.163987	0.0406019	4.0389	5.3703e-05	3681	55215	0.287188	0.232902	NA	0.186838	0.0526521	0.0412422	0.197178	67.7876	67.3987	66751.5	65807	25.9024	26.9889	0.377503	0.462165	0.00564784	0.00699612	0.066113	0.0722784	0.257143	0.273161	0.293355	0.278174	0.304651	0.296043	0.0730897	0.0733479
iqb.dry_eyes_procedure	0.248314	0.0620526	4.00168	6.28956e-05	4008	44088	0.0526597	0.0692157	NA	0.321316	0.0635396	0.0540793	0.285408	67.7675	67.4091	66813	66865	25.8906	26.6368	0.359465	0.447473	0.00774672	0.00663903	0.0609633	0.0605601	0.241159	0.242443	0.301785	0.283962	0.308521	0.318235	0.0798249	0.088161
iqb.heated_argments_frequency	-0.0833238	0.0208579	-3.99483	6.47408e-05	2961	44415	NA	NA	1.00253	0.14062	0.0526427	0.0356721	0.164851	67.6248	67.2483	65984.5	65466	26.0274	27.1274	0.375092	0.468353	0.00665623	0.00686583	0.0614722	0.0702306	0.256069	0.274502	0.287392	0.279167	0.313234	0.298821	0.0751762	0.070414
HIP_urinary_condition_type_SUI	0.384883	0.0991336	3.88247	0.000103402	5207	145796	0.0125203	0.0151586	NA	0.0169599	0.0342112	0.0290988	0.28059	67.3931	66.9819	66152	66559.5	25.8813	26.8617	0.379162	0.468072	0.0128605	0.0105157	0.0820343	0.0917452	0.239673	0.26248	0.290335	0.279471	0.309041	0.291948	0.0660561	0.0638406
carpal_tunnel	0.147578	0.0381465	3.86871	0.000109414	7415	155715	0.088678	0.103341	NA	0.0795623	0.0374732	0.0366885	0.294979	68.1448	67.6878	66290.5	66341	25.8813	26.7313	0.382832	0.471754	0.0117128	0.0111787	0.0848798	0.0921526	0.243079	0.263023	0.289474	0.277614	0.303164	0.290792	0.0676909	0.0652403
iqb.bruise_easily	0.144727	0.0381071	3.79789	0.000145931	3877	54278	0.408339	0.371748	NA	0.172298	0.0493681	0.0415613	0.195598	67.9603	67.5721	66505.5	65538	26.0048	27.0071	0.37402	0.466023	0.00530421	0.00703316	0.0692668	0.073915	0.255226	0.274271	0.296724	0.277498	0.30078	0.294859	0.0726989	0.0724238
iqb.licorice	-0.133456	0.0356862	-3.73972	0.000184222	3762	52668	0.474579	0.567783	NA	0.18515	0.0511076	0.042247	0.196757	67.6231	67.2215	66517	65847	26.0329	27.1119	0.37936	0.466701	0.00485909	0.00690057	0.068999	0.0739014	0.259475	0.276233	0.298996	0.277375	0.298672	0.295442	0.068999	0.070148
severe_acne	0.196711	0.0529307	3.71639	0.000202089	7674	161154	0.0881627	0.0466688	NA	0.180071	0.0886227	0.0339221	0.329454	68.2223	67.8038	66198	66560	25.8812	26.6752	0.379484	0.466207	0.011938	0.0108807	0.0831008	0.0930162	0.243566	0.263281	0.291318	0.278359	0.302326	0.289854	0.0677519	0.0646097
iqb.acne_as_teenager	0.0119701	0.0220633	0.542533	0.587451	3178	50848	NA	NA	0.882151	0.140044	0.0519935	0.0354644	0.166901	67.4459	67.0845	66529	65838	26.0528	27.0173	0.373679	0.468043	0.00545653	0.00594816	0.0618407	0.0685411	0.255366	0.272723	0.297563	0.280684	0.301928	0.300702	0.0778465	0.0714008
iqb.used_zicam	-0.186733	0.0502505	-3.71603	0.000202375	2509	22581	0.32026	0.295576	NA	0.324552	0.0688322	0.0505381	0.280829	68.2045	67.7953	66914	66297	25.8812	26.6368	0.363235	0.442891	0.0051573	0.00579691	0.0654977	0.0581023	0.241877	0.244603	0.304281	0.287846	0.307375	0.314432	0.0758123	0.0892191
iqb.farm_distance	-0.0522979	0.0141649	-3.69207	0.000222441	4262	68192	NA	NA	1.15914	0.122671	0.0535788	0.0398598	0.159757	67.2858	66.9179	66242	66152	25.8966	27.1087	0.374873	0.477349	0.00812348	0.00764952	0.0679664	0.0728208	0.244787	0.26603	0.297861	0.282832	0.307338	0.302106	0.0739236	0.0685618
cold_sores	-0.105502	0.028766	-3.66761	0.000244825	7117	56936	0.417634	0.459822	NA	0.137511	0.0563596	0.0425117	0.18964	68.1665	67.7237	66566	66178	25.8812	26.9861	0.36964	0.474864	0.00672483	0.00840319	0.0708833	0.0754679	0.242639	0.265726	0.303526	0.281487	0.304253	0.297188	0.0719738	0.0717287
heavy_freckles	-0.220102	0.060356	-3.64673	0.000265604	4377	39393	0.140662	0.111126	NA	0.23146	0.092849	0.0470642	0.23427	68.3948	67.9714	66802	66130	25.8677	26.6549	0.358591	0.452209	0.00599945	0.00623916	0.0711753	0.0632257	0.240524	0.248031	0.298064	0.281229	0.308699	0.317697	0.0755386	0.083578
freckle_sum	-0.00980505	0.00873796	-1.12212	0.261811	2651	13255	NA	NA	2.77514	0.0797183	0.144851	0.0252735	0.141079	67.9355	67.5713	66673	66246	25.8677	26.6368	0.352594	0.440121	0.00470219	0.00579183	0.0713166	0.0551878	0.244906	0.242843	0.298197	0.287523	0.308777	0.321198	0.0721003	0.0874566
freckle_combined_qt	-0.0259155	0.0253902	-1.02069	0.307402	4792	43128	NA	NA	0.671054	0.237667	0.0869992	0.0475376	0.237792	68.2231	67.7899	66673	66168	25.8786	26.6642	0.361682	0.451755	0.00581689	0.00626209	0.0703085	0.0622525	0.24001	0.250698	0.296662	0.282039	0.312595	0.313872	0.074608	0.0848758
mitral_valve_prolapse	0.223116	0.0619505	3.60153	0.000316355	7872	157440	0.0210659	0.0264107	NA	0.137788	0.0371358	0.036906	0.321846	68.1641	67.7273	66476	66481	25.8813	26.6787	0.381954	0.465656	0.0115114	0.0111745	0.0831215	0.0921639	0.245029	0.263469	0.290327	0.279657	0.301839	0.289352	0.0681716	0.0641834
iqb.fainted_exercise	0.35534	0.0992654	3.5797	0.00034399	2360	37760	0.0544326	0.0374377	NA	0.136391	0.0569043	0.0323779	0.163933	67.7534	67.4105	66174	64911	26.2057	27.1754	0.37321	0.465715	0.00769601	0.00660137	0.0644541	0.0701587	0.261664	0.279806	0.287638	0.275016	0.310245	0.295004	0.0683021	0.0734134
ulcer	0.169284	0.0473119	3.57804	0.000346187	9437	122681	0.0429972	0.0513178	NA	0.0852723	0.0418717	0.0394117	0.299089	68.6608	68.1893	66481	66445	25.8677	26.7065	0.382932	0.471997	0.0107036	0.0113083	0.0834095	0.0926222	0.239133	0.26169	0.293043	0.277593	0.305574	0.290774	0.0681373	0.0660123
thyroid_cancer_dx_or_fh	0.361581	0.101289	3.5698	0.000357247	10610	159150	0.00805217	0.00868285	NA	0.213413	0.0884131	0.0436499	0.348734	68.9026	68.434	66470.5	66320	25.8561	26.6705	0.382651	0.466714	0.0110899	0.0114333	0.0837476	0.0932403	0.240918	0.261986	0.292925	0.278893	0.30376	0.289157	0.067559	0.0652897
thyroid_cancer_fh	0.393718	0.138724	2.83815	0.00453762	3572	39292	0.0174629	0.0153509	NA	0.0769177	0.0531682	0.0277622	0.111422	68.2254	67.827	66174	66107	25.8812	26.8108	0.374691	0.45567	0.00475737	0.00705773	0.0650174	0.0710716	0.248018	0.256467	0.297494	0.284918	0.313352	0.304718	0.0713606	0.0757676
thyroid_cancer	0.181056	0.142188	1.27335	0.202893	10525	157875	0.00421265	0.00494656	NA	0.214341	0.0894359	0.0440321	0.350517	68.8856	68.4319	66471	66482	25.8473	26.6705	0.382056	0.46532	0.0111267	0.0115676	0.0840261	0.0942194	0.240184	0.262568	0.292876	0.276634	0.304131	0.289085	0.0676557	0.0659271
iqb.residence_type_current	0.0358358	0.0100703	3.55858	0.000372868	3746	56190	NA	NA	1.75594	0.184347	0.0519554	0.0418279	0.195509	67.76	67.3759	66291.5	65620.5	25.9373	27.0203	0.370263	0.465043	0.0068605	0.00715751	0.0650114	0.0731681	0.259719	0.271462	0.290755	0.279252	0.304802	0.298019	0.072852	0.0709423
iqb.residence_type_childhood	0.0261946	0.0102541	2.55454	0.0106328	3522	49308	NA	NA	1.84637	0.184403	0.050918	0.0403937	0.193394	67.7879	67.4197	66482	65581	26.0449	27.1274	0.373576	0.470028	0.00694203	0.00756087	0.0673377	0.0726988	0.262756	0.273982	0.288442	0.278857	0.301978	0.295496	0.0725443	0.0714055
iqb.altitude_sickness	0.0780758	0.0221522	3.52452	0.000424248	4636	69540	NA	NA	0.726946	0.172603	0.0474547	0.0400803	0.188983	67.7377	67.3372	66528.5	66117	25.9024	27.0237	0.375787	0.474619	0.00627615	0.00726338	0.0674686	0.0720082	0.249215	0.269509	0.29341	0.280474	0.305439	0.299918	0.0781904	0.0708266
modtosevere_altitude_sickness	-0.133588	0.0528949	-2.52554	0.011552	4636	69540	0.105039	0.100127	NA	0.172603	0.0474547	0.0400803	0.188983	67.7377	67.3372	66528.5	66117	25.9024	27.0237	0.375787	0.474619	0.00627615	0.00726338	0.0674686	0.0720082	0.249215	0.269509	0.29341	0.280474	0.305439	0.299918	0.0781904	0.0708266
iqb.mosquito_bites_itching	0.0784303	0.0224041	3.5007	0.00046403	4637	51007	NA	NA	0.758954	0.142873	0.0481993	0.0366077	0.174987	67.2676	66.855	66276.5	66083	26.0274	27.1087	0.376893	0.473053	0.00594776	0.00686791	0.0680114	0.0729231	0.247479	0.270952	0.295578	0.279394	0.308508	0.30034	0.0744763	0.0695234
iqb.mosquito_bite_size	0.0249942	0.0170888	1.46261	0.143574	4148	62220	NA	NA	1.00627	0.133513	0.0461367	0.0338115	0.164733	66.8799	66.4957	66027	65891	26.1543	27.025	0.372692	0.470931	0.00571429	0.00694354	0.0642857	0.06888	0.251714	0.272002	0.294286	0.282815	0.309143	0.300165	0.0748571	0.0691947
mosquito_severe	-0.000231693	0.0459045	-0.00504728	0.995973	4788	52668	0.198455	0.137427	NA	0.139898	0.0487155	0.0373329	0.171296	67.3498	66.9453	66181	65847	26.0528	27.0071	0.377627	0.472328	0.00665025	0.00674633	0.064532	0.0714979	0.248276	0.269589	0.299015	0.282155	0.30665	0.297588	0.0748768	0.0724238
migraine_number_family	0.0916257	0.0263091	3.48266	0.000496463	3497	13988	NA	NA	0.745649	0.0961395	0.118959	0.0329997	0.181985	67.8799	67.474	66278	66181	25.8813	26.6705	0.351786	0.439014	0.00607417	0.00615336	0.0700128	0.0527769	0.242327	0.243058	0.296995	0.279268	0.308184	0.327154	0.0764066	0.0915904
haircolor_rough	-0.0625301	0.0180759	-3.4593	0.000541574	4952	59424	NA	NA	0.874777	0.124394	0.065164	0.0333354	0.144464	67.9111	67.5273	66528	66139	25.8813	26.7001	0.368305	0.461397	0.00637523	0.00657996	0.0708106	0.0696668	0.248406	0.261909	0.292577	0.282072	0.310565	0.306237	0.0712659	0.0735339
haircolor	-0.0349367	0.0121533	-2.87468	0.00404443	4931	59172	NA	NA	1.32128	0.124097	0.0640844	0.0329782	0.144439	67.9049	67.5358	66522.5	66168	25.8813	26.7065	0.367943	0.461282	0.00640146	0.0072237	0.0706447	0.0707884	0.248057	0.260266	0.292867	0.278325	0.3107	0.308321	0.0713306	0.0750763
hair_image_young	0.00315538	0.00960246	0.328601	0.742457	2393	14358	NA	NA	2.54031	0.0787416	0.14435	0.0221479	0.137962	67.4751	67.0881	66566	66007	25.8786	26.6642	0.347196	0.440171	0.00563747	0.00533293	0.0698179	0.0524151	0.244579	0.244781	0.297918	0.286302	0.310928	0.32988	0.0711188	0.081289
hair_image	-0.000965433	0.0107309	-0.0899679	0.928313	2651	13255	NA	NA	2.22555	0.0764491	0.139759	0.0238904	0.141833	67.9042	67.522	66657	66028	25.8584	26.6335	0.352297	0.436251	0.00509804	0.00675453	0.0705882	0.0571664	0.244706	0.240362	0.298039	0.283773	0.308627	0.325618	0.0729412	0.0863262
blood_thinner_meds	0.126651	0.0367529	3.44603	0.000568888	7789	101257	0.0705041	0.116474	NA	0.343736	0.124626	0.0408635	0.313868	68.2154	67.8045	66406	66287.5	25.8674	26.6335	0.36806	0.453328	0.00670241	0.00841109	0.0695136	0.0740568	0.245691	0.261211	0.2928	0.278681	0.312524	0.303372	0.0727691	0.0742678
iqb.misophonia	-0.209123	0.061067	-3.42448	0.000615985	3657	51198	0.205483	0.110218	NA	0.183502	0.0521557	0.0405433	0.195698	67.7189	67.3482	66517	65594	25.9466	27.0314	0.376296	0.466094	0.00670017	0.00708066	0.0666667	0.0722897	0.260302	0.271266	0.290452	0.278753	0.302513	0.297268	0.0733668	0.0733423
anemia	0.11928	0.0350247	3.40559	0.000660201	9372	121836	0.137053	0.117927	NA	0.0831504	0.0420858	0.0383056	0.298938	68.6074	68.1359	66485.5	66297	25.8812	26.7001	0.382644	0.474309	0.0109962	0.0114949	0.0828642	0.0923406	0.238906	0.261985	0.293494	0.278149	0.30593	0.290177	0.0678099	0.0658536
colon_polyps	-0.0914564	0.0268572	-3.40529	0.000660942	9296	120848	0.148689	0.273267	NA	0.0826239	0.0419612	0.0377351	0.299975	68.5665	68.0905	66494	66517	25.8786	26.7001	0.383009	0.471828	0.0109369	0.0112968	0.0830149	0.0931915	0.239557	0.261722	0.292265	0.278081	0.306628	0.291095	0.0675978	0.0646142
iqb.rhesus_blood_type	0.167665	0.0492376	3.40522	0.000661104	2467	32071	0.26388	0.246424	NA	0.180149	0.0517112	0.0396085	0.192744	68.7167	68.3369	66459	65564	26.236	27.0052	0.373339	0.46032	0.00485673	0.00479872	0.051967	0.056861	0.242836	0.254713	0.301603	0.285714	0.320544	0.319496	0.0781933	0.0784172
bunion	0.136735	0.0405601	3.37117	0.000748504	5159	41272	0.174664	0.199328	NA	0.167776	0.0615106	0.0434623	0.200297	67.9796	67.5868	66751.5	65699	25.8966	27.0071	0.36324	0.462843	0.00586081	0.00723673	0.0732601	0.0710647	0.251526	0.265646	0.292552	0.283217	0.301587	0.297256	0.0752137	0.0755804
iqb.blood_donation_frequency	-0.0885611	0.0264402	-3.34948	0.000809625	2437	31681	NA	NA	0.86078	0.325459	0.0708424	0.0515564	0.277068	68.403	67.9967	66637.5	65938	25.891	26.6612	0.363927	0.44885	0.00684571	0.00520957	0.0642443	0.0560265	0.242233	0.251054	0.31069	0.281222	0.294365	0.314895	0.0816219	0.0915937
iqb.metal_dental_fillings	0.0546501	0.0163224	3.34816	0.000813509	2058	28812	NA	NA	1.47113	0.324425	0.0704568	0.0469064	0.273955	68.0083	67.657	66494	66052	25.8852	26.6702	0.364324	0.441274	0.00698856	0.00492713	0.0584498	0.0547689	0.253494	0.248535	0.296696	0.278616	0.303685	0.322079	0.0806861	0.0910741
lyme_disease	0.306699	0.0917609	3.34237	0.00083066	8132	162640	0.0120238	0.0111728	NA	0.182922	0.084604	0.0361945	0.328772	68.303	67.8764	66239	66480	25.8677	26.6752	0.376131	0.463977	0.0118601	0.0112438	0.0837712	0.0914181	0.244258	0.26286	0.288996	0.277438	0.303408	0.292068	0.0677076	0.0649718
iqb.lyme_disease	0.0607092	0.102399	0.592867	0.55327	3617	47021	0.0300409	0.0309254	NA	0.183262	0.052194	0.0404242	0.192958	67.6973	67.3458	66481.5	65688	26.0329	27.0901	0.373501	0.463781	0.00672269	0.00721674	0.0685714	0.0730011	0.257143	0.272855	0.289412	0.277779	0.304874	0.299065	0.0732773	0.0700831
us_census_divisions_residence	-0.0153457	0.00466028	-3.29287	0.000991696	6878	103170	NA	NA	2.81384	0.137149	0.0752581	0.0320133	0.0259977	68.2877	67.8662	66378	66288	25.9108	26.9037	0.388281	0.471922	0.00790722	0.00935427	0.0799508	0.0841885	0.244597	0.263264	0.294852	0.282488	0.304164	0.294419	0.0685293	0.0662865
colds_last_year	-0.100922	0.0307478	-3.28223	0.00102989	3333	49995	NA	NA	0.616034	0.138389	0.0523552	0.0361161	0.165692	67.7747	67.3875	66267	65604	25.9646	27.0187	0.370081	0.468111	0.00592748	0.00701021	0.0683403	0.0720752	0.255927	0.271193	0.289749	0.281778	0.304742	0.296773	0.0753138	0.0711699
iqb.colds_last_year	-0.0961888	0.0299603	-3.21054	0.00132485	3333	49995	NA	NA	0.642246	0.138389	0.0523552	0.0361161	0.165692	67.7747	67.3875	66267	65604	25.9646	27.0187	0.370081	0.468111	0.00592748	0.00701021	0.0683403	0.0720752	0.255927	0.271193	0.289749	0.281778	0.304742	0.296773	0.0753138	0.0711699
iqb.tongue_curl	-0.14649	0.0448877	-3.26347	0.00110057	2945	50065	0.800122	0.770232	NA	0.153556	0.0535559	0.0361441	0.177683	67.198	66.8625	66250	65626	26.1809	27.0314	0.371365	0.465525	0.00516899	0.00580805	0.0628231	0.0700035	0.263221	0.274348	0.294632	0.279377	0.306163	0.298902	0.067992	0.0715618
alcoholism	-0.262356	0.0808752	-3.24396	0.0011788	4539	13617	0.0572334	0.0581075	NA	0.347433	0.107513	0.0671954	0.371337	68.9478	68.5882	67269	67490.5	25.8224	26.4492	0.354774	0.402487	0.00596172	0.00438748	0.0715406	0.0478005	0.230624	0.205404	0.306558	0.284609	0.310637	0.346958	0.0746784	0.110842
alcohol_abuse	-0.0149462	0.0543552	-0.274973	0.783337	5049	10098	0.114063	0.131181	NA	0.307916	0.108734	0.0632468	0.357431	68.9774	68.5539	67056	67237.5	25.7874	26.5549	0.358652	0.416243	0.0072484	0.00551044	0.0713688	0.0469838	0.232506	0.219838	0.30499	0.279292	0.309451	0.340922	0.0744355	0.107454
iqb.strabismus	0.250143	0.0781231	3.2019	0.00136522	3944	55216	0.0405242	0.041616	NA	0.186968	0.0510818	0.0426978	0.198952	67.7923	67.3953	66494	65546	25.9208	27.0071	0.373147	0.467026	0.0062461	0.00688242	0.065584	0.0716529	0.256715	0.275096	0.29669	0.278482	0.30075	0.297236	0.0740162	0.0706506
physical_activity_qtl	-0.0748232	0.023566	-3.17504	0.00149814	2718	13590	NA	NA	0.999399	0.037405	0.0699657	0.0188251	0.106573	67.6122	67.1777	67473	67850	25.6542	25.8813	0.342822	0.424614	0.00379651	0.00451623	0.0599848	0.0449326	0.22817	0.218769	0.302961	0.286359	0.331435	0.355481	0.0736522	0.0899418
retinal_tears	-0.28446	0.0896535	-3.17288	0.00150932	4699	14097	0.0270456	0.045116	NA	0.355129	0.106672	0.0690572	0.380028	69.0438	68.6257	67423	67766	25.8055	26.3638	0.357004	0.409496	0.00611995	0.00395346	0.0709914	0.0482322	0.230722	0.20061	0.307834	0.282955	0.308752	0.349938	0.0755814	0.114312
iqb.retinal_detachment	-0.105093	0.110196	-0.953691	0.34024	3276	52416	0.0192153	0.0311176	NA	0.143899	0.0518387	0.0373303	0.169306	67.602	67.2394	66637.5	65502	25.9713	27.0901	0.373258	0.466229	0.00747065	0.00648584	0.0654571	0.0715894	0.257915	0.274991	0.290288	0.280741	0.302028	0.294448	0.076841	0.0717454
ever_pregnant	0.1811	0.0571867	3.16681	0.0015412	3186	86022	0.712137	0.861313	NA	0.300007	0.11573	0.0532239	0.290344	67.381	66.988	65109.5	65429	24.9991	25.7886	0.318841	0.424183	0.00717811	0.00719078	0.0861373	0.0949083	0.293405	0.316046	0.285778	0.271738	0.279498	0.264232	0.0480036	0.0458848
number_children_women	0.0344342	0.0168878	2.03901	0.0414494	3002	33022	NA	NA	1.27414	0.168055	0.052354	0.0519098	0.200783	67.9644	67.7078	66052	65181	25.0819	25.9603	0.316995	0.439428	0.0058309	0.00805252	0.0882965	0.0950706	0.286964	0.325583	0.300708	0.264863	0.27197	0.259966	0.0462307	0.0464652
number_of_pregnancies	0.0227321	0.0126866	1.79183	0.0731607	2653	71631	NA	NA	1.61429	0.179258	0.0557321	0.050455	0.205441	66.628	66.2364	64674	65228.5	25.1405	26.0607	0.314717	0.432332	0.00729927	0.00721403	0.086618	0.0915757	0.29635	0.319878	0.288564	0.274065	0.271533	0.262523	0.049635	0.0447439
iqb.agent_orange_exposure	0.354766	0.112243	3.1607	0.00157391	2186	30604	0.0176292	0.0352547	NA	0.328362	0.0705093	0.0497713	0.276273	68.7095	68.334	66802	66175.5	25.8812	26.6612	0.35515	0.448697	0.0059453	0.00511283	0.0648038	0.054078	0.24673	0.251758	0.302616	0.281795	0.306778	0.314685	0.0731272	0.0925717
blood_disorder	-0.45041	0.142595	-3.15867	0.00158492	4691	14073	0.0202771	0.0191324	NA	0.345129	0.108079	0.0660307	0.374867	68.9797	68.5589	67287.5	67924	25.8224	26.3807	0.356518	0.406448	0.00608273	0.00511111	0.0708637	0.0468889	0.230535	0.206556	0.309915	0.285111	0.30809	0.349889	0.0745134	0.106444
iqb.dysplastic_mole	0.150253	0.0476007	3.15653	0.00159657	3458	58786	0.142337	0.154939	NA	0.119481	0.0491132	0.0325975	0.134166	67.4968	67.1368	65987.5	66116	25.8969	26.8878	0.367925	0.460889	0.00631229	0.00673784	0.0651163	0.070506	0.246512	0.264417	0.294352	0.281136	0.312957	0.304458	0.0747508	0.0727455
moles	0.00416224	0.0328104	0.126857	0.899053	6805	47635	0.275524	0.283266	NA	0.159295	0.0586517	0.0435158	0.189309	68.4029	67.9777	66653	66242	25.8786	26.6811	0.36861	0.459822	0.00694712	0.00704676	0.0696642	0.0680777	0.240062	0.253807	0.300849	0.283792	0.310305	0.308456	0.0721729	0.0788203
facial_stubble	-0.0790473	0.0251756	-3.13984	0.00169042	2427	41259	NA	NA	0.859889	0.151673	0.050222	0.0273085	0.173099	67.5023	67.1188	67010.5	66773	26.5732	27.4325	0.413885	0.497541	0.00597312	0.00761747	0.0587357	0.0586859	0.21105	0.231748	0.292185	0.292517	0.343454	0.324071	0.0886013	0.0853613
joint_surgery	0.175002	0.0558585	3.13296	0.00173056	4617	13851	0.0750382	0.105047	NA	0.339019	0.105534	0.0671432	0.36945	68.9528	68.5389	67287.5	67516	25.8224	26.4475	0.357284	0.410217	0.00612745	0.00458459	0.0716912	0.0490887	0.230699	0.209102	0.307598	0.281114	0.30913	0.345857	0.0747549	0.110254
arthroscopic_surgery	-0.0794423	0.0485863	-1.63508	0.102033	4602	13806	0.117002	0.160419	NA	0.342949	0.107345	0.0663299	0.37337	68.9442	68.5361	67280	67633	25.8012	26.4419	0.35686	0.413184	0.00615764	0.00395614	0.0717365	0.0470216	0.230911	0.199503	0.30819	0.28179	0.30819	0.356731	0.0748153	0.110998
iqb.second_hand_smoke_work	0.191474	0.0618822	3.09417	0.00197365	5491	71383	0.0525301	0.0488201	NA	0.191898	0.048599	0.0440591	0.208393	67.5414	67.1259	66619.5	65928.5	25.9024	26.9861	0.373178	0.470423	0.00689338	0.00740869	0.0689338	0.0738272	0.248392	0.269379	0.294118	0.281911	0.306985	0.297196	0.0746783	0.0702787
iqb.parental_ses	-0.058907	0.0190687	-3.08921	0.00200692	3310	49650	NA	NA	0.976312	0.142844	0.0530589	0.0352908	0.167032	67.6668	67.3031	66276.5	65517	25.9085	27.1087	0.372954	0.468278	0.0067043	0.00702521	0.0649259	0.0708395	0.250882	0.273866	0.295695	0.280539	0.303458	0.295012	0.0783345	0.0727192
current_caffeine_tea	-0.000795458	0.000259171	-3.06923	0.00214608	5772	23088	NA	NA	67.4313	0.0542273	0.0633056	0.0274428	0.144283	67.6081	67.14	66560	66014	25.8852	27.0314	0.379807	0.45941	0.00623742	0.00618141	0.0754527	0.0696081	0.241851	0.267637	0.299396	0.277716	0.305231	0.303024	0.071831	0.0758343
ankylosing_spondylitis	0.327444	0.108078	3.02968	0.00244809	7129	149709	0.00752372	0.00898379	NA	0.0809306	0.0410041	0.0377141	0.289668	67.9882	67.5333	66105	66489	25.8813	26.7313	0.381196	0.471503	0.011487	0.0109732	0.084343	0.0905291	0.239339	0.262094	0.289064	0.279019	0.30716	0.291843	0.0686074	0.0655418
iqb.ankylosing_spondylitis	0.293117	0.126451	2.31802	0.020448	3174	44436	0.0157071	0.0167822	NA	0.279962	0.0853602	0.0597984	0.249044	68.1635	67.8137	66250	66481.5	25.8224	26.6335	0.355897	0.457645	0.00831683	0.00730571	0.0629703	0.0608074	0.229307	0.247953	0.303366	0.284576	0.314455	0.312854	0.0815842	0.0865033
red_meat_servings	0.034838	0.0116456	2.99152	0.00277592	7509	157689	NA	NA	1.05555	0.0826947	0.0373915	0.0345646	0.293369	67.9816	67.544	66181	66378.5	25.8852	26.7439	0.384736	0.468829	0.0118815	0.0109809	0.0831704	0.0916225	0.243495	0.264011	0.288916	0.278484	0.304106	0.290134	0.0684313	0.0647673
iqb.vegetarian	0.103083	0.0849392	1.2136	0.224899	3987	55818	0.0476657	0.0373882	NA	0.184801	0.0508988	0.0409665	0.199666	67.6396	67.2587	66522.5	65908	25.9959	27.0314	0.371499	0.46304	0.00584436	0.00762604	0.0652107	0.0700629	0.263611	0.272757	0.29068	0.278801	0.302369	0.297943	0.0722855	0.07281
rosacea_all	0.119635	0.0401484	2.97981	0.00288427	8870	168530	0.065635	0.0759808	NA	0.191747	0.0885682	0.0409526	0.334589	68.3915	67.9701	66246	66378	25.8786	26.6752	0.379362	0.465522	0.0114812	0.0114282	0.0837704	0.0934064	0.24224	0.261771	0.28944	0.279486	0.305882	0.289425	0.0671864	0.0644837
rosacea_dx	-0.0748832	0.0665512	-1.1252	0.260505	2953	17718	0.106574	0.114024	NA	0.127328	0.113154	0.0270427	0.191282	67.4639	67.1333	65478	65886	25.8969	26.6811	0.350689	0.442366	0.00613246	0.00602835	0.0650041	0.0547682	0.244481	0.239787	0.286999	0.279292	0.317253	0.328801	0.0801308	0.091323
rosacea_severity	0.00424135	0.00594162	0.713838	0.475328	2887	17322	NA	NA	3.58415	0.127023	0.114454	0.0268692	0.184621	67.4254	67.0725	65546	65750	25.8852	26.6813	0.352642	0.442279	0.00584551	0.00577163	0.0655532	0.0555519	0.241336	0.23585	0.286013	0.285499	0.319833	0.329311	0.0814196	0.0880173
chronic_bronchitis	0.169716	0.0573074	2.96151	0.00306134	9136	118768	0.0164703	0.023932	NA	0.0727733	0.041109	0.0377314	0.296582	68.5946	68.1219	66393	66297	25.8786	26.7001	0.38048	0.474277	0.0110167	0.011273	0.0840191	0.0924529	0.238253	0.26324	0.294266	0.27717	0.304486	0.290657	0.0679586	0.0652068
iqb.skydived	-0.281548	0.095575	-2.94583	0.00322087	2732	21856	0.0807592	0.0632422	NA	0.326623	0.071417	0.0538067	0.281235	68.4337	68.0501	66637.5	66529	25.8813	26.6752	0.358185	0.44284	0.0052381	0.00539531	0.0671429	0.0581725	0.242857	0.24604	0.30381	0.278343	0.302857	0.322335	0.0780952	0.0897143
iqb.varicose_veins_legs	0.118517	0.0402822	2.94217	0.00325918	3844	42284	0.257296	0.265804	NA	0.186676	0.0532648	0.0438562	0.200269	67.6467	67.2347	66482	65766	25.9085	27.0071	0.369135	0.463559	0.00570342	0.00675184	0.0671736	0.0720002	0.258555	0.271994	0.292459	0.281104	0.30545	0.29615	0.0706591	0.0720002
iqb.shampoo_type	-0.0735713	0.0251996	-2.91954	0.00350543	5177	67301	NA	NA	0.6063	0.188195	0.0477662	0.0427302	0.203579	67.4545	66.9946	66560	66116	25.8969	26.9861	0.374948	0.465466	0.00678623	0.00758517	0.06762	0.0745175	0.252787	0.271476	0.295201	0.280304	0.305138	0.29679	0.0724673	0.0693267
iqb.winter_preferred_indoor_temp	0.0590236	0.0203705	2.89751	0.00376139	2505	62625	NA	NA	1.00476	0.0208353	0.0384155	0.0244895	0.105573	66.7493	66.2614	66297	66007	26.0607	27.1754	0.383632	0.476162	0.00855397	0.00748557	0.0712831	0.0780358	0.25336	0.280195	0.293686	0.279005	0.30835	0.291904	0.0647658	0.0633745
iqb.summer_preferred_indoor_temp	0.0281812	0.0175568	1.60515	0.108462	2493	62325	NA	NA	1.18988	0.0199944	0.0378599	0.0246999	0.107347	66.722	66.2592	66250	66016	26.0886	27.1796	0.382705	0.472513	0.00818331	0.00700743	0.0720131	0.077884	0.252046	0.277498	0.292553	0.282851	0.309738	0.292298	0.0654664	0.0624611
back_hair	0.0536123	0.0185837	2.8849	0.00391536	3410	6820	NA	NA	1.37273	0.220235	0.122581	0.059824	0.293548	68.349	67.9292	66613	67222	25.8786	26.5762	0.352579	0.42321	0.00638138	0.00376435	0.0728228	0.046678	0.239865	0.234519	0.302553	0.274233	0.3003	0.335404	0.0780781	0.105402
iqb.age_gray	-0.0250106	0.00868717	-2.87903	0.003989	3245	45430	NA	NA	2.1958	0.139517	0.0517925	0.0360966	0.168567	67.5883	67.1977	66653	65564	26.0329	27.1457	0.36995	0.464469	0.00646088	0.00664996	0.0664034	0.0706942	0.259153	0.277405	0.29397	0.278147	0.301149	0.294977	0.0728643	0.0721265
iqb.gray_amount	0.0104808	0.0114146	0.918194	0.358517	3139	18834	NA	NA	2.05262	0.140673	0.0520184	0.0388659	0.168434	67.5435	67.201	66560	65388	26.0914	27.1754	0.374136	0.475471	0.00666173	0.00618047	0.0662472	0.0744747	0.257217	0.267738	0.290155	0.283066	0.304219	0.298208	0.0754996	0.0703337
paralysis	0.469585	0.164241	2.85912	0.00424813	4719	14157	0.00761395	0.00937699	NA	0.353041	0.106855	0.0696652	0.377516	69.0297	68.6594	67401.5	67495.5	25.8224	26.4419	0.358007	0.409587	0.00577859	0.00470641	0.0717762	0.0471762	0.230231	0.203832	0.309611	0.283617	0.307178	0.348498	0.0754258	0.112169
klein_gender_socialize_with_qt	-0.068754	0.0241978	-2.84133	0.00449252	2026	10130	NA	NA	1.04702	0.161978	0.103817	0.0235275	0.199408	67.0652	66.6483	66014	66145.5	25.9085	26.7266	0.368302	0.434382	0.0060024	0.00469428	0.0672269	0.0503462	0.247899	0.238118	0.290516	0.277667	0.315126	0.331534	0.0732293	0.0976411
iqb.carpal_tunnel	0.145188	0.0512389	2.83355	0.00460346	3283	42679	0.141965	0.151625	NA	0.279927	0.064401	0.0521953	0.265524	68.3412	67.9748	66944	66083	25.8812	26.6752	0.358641	0.454136	0.00887003	0.00616333	0.0636329	0.0638954	0.239491	0.255417	0.308137	0.279809	0.300039	0.310363	0.0798303	0.0843524
nonagenarian_parent	0.11768	0.0415984	2.82897	0.00466987	13196	131960	0.0170799	0.0463777	NA	0.238502	0.100333	0.0595153	0.366702	69.7658	69.2822	66483.5	66260	25.8166	26.6335	0.38431	0.472637	0.0113384	0.0123997	0.0855312	0.0958095	0.239832	0.259817	0.293074	0.277216	0.303303	0.288873	0.0669214	0.0658843
preeclampsia_pc	0.333832	0.118573	2.81541	0.00487154	5169	118887	0.00504504	0.00694041	NA	0.21317	0.0922567	0.0663088	0.346078	68.916	68.4205	65686	65461.5	24.8579	25.7457	0.33145	0.431337	0.01052	0.0119532	0.104899	0.121452	0.284941	0.316374	0.289149	0.263714	0.268711	0.246065	0.0417794	0.0404416
preeclampsia_or_hbp	0.106089	0.0622638	1.70386	0.088407	3362	124394	0.0646271	0.0627446	NA	0.0908372	0.0434892	0.0506982	0.291493	67.2879	66.8498	64674	65534	25.0759	25.8473	0.331316	0.434441	0.0117104	0.0105618	0.107168	0.115103	0.286728	0.319113	0.289922	0.265968	0.262952	0.248921	0.0415188	0.0403325
hbp_or_preeclampsia_pc	0.0688972	0.0624664	1.10295	0.270049	5169	118887	0.0415903	0.0507835	NA	0.21317	0.0922567	0.0663088	0.346078	68.916	68.4205	65686	65461.5	24.8579	25.7457	0.33145	0.431337	0.01052	0.0119532	0.104899	0.121452	0.284941	0.316374	0.289149	0.263714	0.268711	0.246065	0.0417794	0.0404416
hh_income	0.016861	0.00605036	2.78677	0.00532355	3303	13212	NA	NA	3.53122	0.00526794	0.144111	0.0243415	0.158038	67.756	67.3635	66528	66279	25.8561	26.6003	0.362775	0.438372	0.00548112	0.00532562	0.0605968	0.0518107	0.227467	0.223372	0.307552	0.290703	0.320646	0.334449	0.0782582	0.0943396
colorectal_cancer_dx_or_fh	0.142991	0.0516414	2.76893	0.0056241	10705	160575	0.0216266	0.0366534	NA	0.214584	0.088043	0.0447571	0.350455	68.9466	68.4841	66425	66489	25.8561	26.6549	0.382301	0.465349	0.0110701	0.0114947	0.0839802	0.0933866	0.240489	0.261007	0.293294	0.276615	0.303601	0.291181	0.0675658	0.0663156
colorectal_cancer	-0.148314	0.114336	-1.29718	0.194569	10621	159315	0.00432578	0.00973896	NA	0.214387	0.0881979	0.0437047	0.349108	68.9305	68.4684	66435	66297	25.8473	26.6702	0.381877	0.466269	0.0111069	0.0114187	0.0841312	0.0929013	0.239883	0.261055	0.293247	0.27763	0.30397	0.290664	0.0676625	0.0663319
colorectal_cancer_fh	0.0576414	0.0585206	0.984978	0.324635	3572	39292	0.0770686	0.109253	NA	0.0774309	0.0533315	0.0266657	0.112425	68.2254	67.834	66174	66181	25.8812	26.7964	0.374691	0.453747	0.00475737	0.0073093	0.0650174	0.0689437	0.248018	0.252693	0.297494	0.286959	0.313352	0.30809	0.0713606	0.0760057
iqb.born_here	0.172934	0.0632081	2.73595	0.00622003	4109	53417	0.90989	0.920697	NA	0.187168	0.0545666	0.0445538	0.203265	67.9903	67.5892	66637.5	65594	25.8852	26.9746	0.367892	0.468186	0.0068371	0.00709759	0.0692628	0.0750547	0.252973	0.273119	0.293995	0.277751	0.300535	0.295334	0.0763971	0.0716442
iqb.parents_born_here	-0.0115868	0.0515113	-0.224937	0.822028	3425	58225	0.858735	0.851144	NA	0.165369	0.045807	0.045515	0.230414	68.2438	67.838	66802	65018.5	26.0607	26.992	0.382119	0.474615	0.00839416	0.00970954	0.079562	0.0883917	0.251095	0.28482	0.29562	0.273283	0.293431	0.280324	0.0718978	0.0634712
astigmatism	-0.0780726	0.0286942	-2.72085	0.0065114	6666	46662	0.510352	0.537091	NA	0.218778	0.0663254	0.0512864	0.239855	68.3863	67.9597	66813	65817	25.8786	26.8876	0.368633	0.460626	0.00629825	0.00707695	0.0688744	0.0695718	0.244007	0.266393	0.301097	0.278913	0.308005	0.303465	0.0717188	0.0745801
iqb.plantar_fasciitis	-0.105845	0.0391899	-2.70083	0.00691658	3574	53610	0.287736	0.323727	NA	0.181187	0.0531792	0.0403959	0.196226	67.6942	67.2967	66813	65847	26.0168	27.0281	0.363084	0.462389	0.00613288	0.0064938	0.0691652	0.071523	0.251448	0.271646	0.298126	0.280783	0.302555	0.297803	0.0725724	0.0717508
iqb.nail_biting_frequency	-0.0437789	0.0163364	-2.67983	0.00736594	4396	65940	NA	NA	1.04495	0.139317	0.0467897	0.0367095	0.17024	67.0778	66.6931	66181	66028	26.0547	27.1087	0.376228	0.47379	0.00624321	0.00756337	0.0670467	0.0737164	0.248914	0.27003	0.293702	0.281129	0.309718	0.298225	0.0743757	0.0693367
blindness	0.633317	0.236498	2.6779	0.00740858	4724	14172	0.00363633	0.00460415	NA	0.351662	0.107377	0.0688506	0.379022	69.0466	68.6306	67353	67241	25.8012	26.3595	0.358404	0.417531	0.00608828	0.00289984	0.0703196	0.044836	0.231355	0.207116	0.308371	0.287196	0.308371	0.349766	0.0754947	0.108186
sunburns	-0.0990614	0.0373203	-2.65436	0.00794593	4506	13518	0.343749	0.38532	NA	0.339492	0.108855	0.0666334	0.372059	68.9134	68.4788	67055	67472	25.8224	26.496	0.356293	0.412697	0.00630318	0.00469537	0.0709108	0.0493587	0.231642	0.212437	0.308226	0.276225	0.308226	0.349634	0.0746927	0.10765
chemotherapy_meds	-0.164344	0.0619638	-2.65225	0.00799568	7844	101972	0.0301069	0.0440828	NA	0.343675	0.124026	0.0427715	0.316247	68.3957	67.9867	66471	66347	25.8472	26.6346	0.369976	0.455252	0.00699962	0.00830975	0.0715096	0.0744135	0.246879	0.26148	0.294741	0.282187	0.30647	0.300409	0.0734014	0.0732007
er_positive_breast_cancer	-0.230153	0.105362	-2.18441	0.0289325	3660	135420	0.0181845	0.0343543	NA	0.191724	0.0840164	0.055975	0.333765	67.6	67.1482	65118	65751	24.9289	25.7886	0.33254	0.427217	0.0110046	0.0106663	0.101881	0.115321	0.281505	0.316374	0.29038	0.267505	0.273695	0.249275	0.0415335	0.0408584
breast_cancer_dx_or_fh	0.0553811	0.0422569	1.31058	0.19	5916	65076	0.0768481	0.129465	NA	0.157088	0.0735012	0.0450192	0.261015	68.3085	67.8821	65854.5	66168	25.5675	26.496	0.359963	0.445436	0.0082088	0.00953003	0.0837718	0.0937574	0.259524	0.276934	0.294043	0.275554	0.294043	0.282252	0.0604083	0.0619724
iqb.radiation_therapy	-0.0949062	0.0780582	-1.21584	0.224046	3742	52388	0.0356104	0.0596116	NA	0.181721	0.0515767	0.0406378	0.193747	67.6935	67.3052	66529	65538	25.9399	27.0071	0.372282	0.463785	0.00687398	0.00655394	0.0661211	0.072	0.259902	0.273003	0.292635	0.280746	0.303437	0.295324	0.0710311	0.0723732
breast_cancer_fh	0.032048	0.0497018	0.644805	0.519053	3551	39061	0.134933	0.166854	NA	0.0780062	0.0539285	0.0263775	0.111706	68.1822	67.8058	66181	66128	25.8813	26.8199	0.37469	0.453653	0.00478164	0.00713673	0.0650303	0.0686011	0.247689	0.258997	0.298055	0.283173	0.313038	0.305884	0.0714058	0.0762081
breast_cancer	-0.0378719	0.0670079	-0.565186	0.571947	3822	137592	0.0370249	0.0745329	NA	0.19119	0.0846804	0.0558219	0.331862	67.8394	67.3749	65188	65627	24.9411	25.7886	0.333049	0.429157	0.0108548	0.01085	0.101425	0.115814	0.283582	0.315914	0.287992	0.266546	0.273406	0.250061	0.0427408	0.0408152
breast_or_ovarian_cancer	-0.0280219	0.0658643	-0.425449	0.670509	3829	137844	0.0401197	0.0783141	NA	0.189881	0.0842433	0.0564257	0.333042	67.8496	67.3805	65222	65627	24.9411	25.7886	0.332765	0.429167	0.0108401	0.0108031	0.101626	0.116026	0.283537	0.314675	0.28794	0.26768	0.273374	0.249973	0.0426829	0.0408424
iqb.whooping_cough	-0.139516	0.0526249	-2.65114	0.0080221	3859	61744	0.0837587	0.135177	NA	0.0912458	0.0485191	0.0338399	0.142753	67.0653	66.6622	66741	66058	25.8969	27.1087	0.373101	0.476897	0.00702988	0.00720602	0.0650264	0.0726296	0.243117	0.272388	0.297891	0.279914	0.314001	0.299272	0.072935	0.0685906
ulcerative_colitis	0.219998	0.0832893	2.64137	0.00825717	10569	147966	0.0141937	0.0135995	NA	0.209569	0.0903081	0.0457375	0.345728	68.8746	68.4088	66459	66435	25.8473	26.6705	0.380782	0.469015	0.0109248	0.0114783	0.0835874	0.0938019	0.240346	0.260331	0.292683	0.278868	0.304878	0.288771	0.0675813	0.0667495
crohns_or_ulcerative_colitis	0.166942	0.073955	2.25735	0.0239862	10420	156300	0.0216427	0.0183421	NA	0.206214	0.0888916	0.0445777	0.343282	68.8485	68.3874	66435	66242	25.8473	26.6705	0.380169	0.466104	0.0109582	0.0113501	0.0830785	0.0921987	0.240443	0.260603	0.292686	0.279552	0.305173	0.290388	0.0676606	0.0659078
shoe_size	0.0412783	0.0156625	2.63548	0.0084019	3346	6692	NA	NA	1.41079	0.219865	0.123331	0.0607691	0.279936	68.2917	67.8745	66560	66865	25.8812	26.6001	0.352962	0.425295	0.00569909	0.00538565	0.0714286	0.0486632	0.240881	0.228505	0.303571	0.276207	0.300912	0.332179	0.0775076	0.109059
height_res_tx	-0.0233958	0.0108288	-2.16052	0.0307321	10584	148176	NA	NA	0.988986	0.213731	0.0840136	0	0.347499	69.0325	68.5644	66435	66378	25.8166	26.6482	0.384441	0.46443	0.0106206	0.0113577	0.084325	0.0920838	0.240947	0.258834	0.292898	0.280405	0.303519	0.291831	0.0676903	0.0654885
height	-0.0086175	0.00409433	-2.10474	0.0353142	10584	148176	NA	NA	3.93859	0.213731	0.0840136	0	0.347499	69.0325	68.5644	66435	66378	25.8166	26.6482	0.384441	0.46443	0.0106206	0.0113577	0.084325	0.0920838	0.240947	0.258834	0.292898	0.280405	0.303519	0.291831	0.0676903	0.0654885
iqb.allergies_conjunctivitis_iqb	-0.091978	0.0354118	-2.59739	0.00939364	3763	67734	0.512204	0.449795	NA	0.125306	0.0498762	0.040757	0.160622	67.2062	66.8407	66418.5	66181	25.9894	27.1193	0.371953	0.476693	0.00803213	0.00760527	0.0679642	0.0747711	0.250232	0.274043	0.295335	0.280063	0.306766	0.296926	0.0716713	0.0665925
lactose_intolerant_loose	-0.145052	0.0559168	-2.59407	0.00948469	3842	46104	0.14245	0.117507	NA	0.191327	0.053658	0.0377808	0.202018	67.9685	67.5593	66625	65546	25.923	27.0071	0.369941	0.460659	0.006875	0.00664157	0.0675	0.0693466	0.248125	0.271847	0.299063	0.279188	0.305312	0.298682	0.073125	0.0742942
iqb.dairy_products_indigestion	-0.0361429	0.0180309	-2.0045	0.045017	2993	50881	NA	NA	1.1419	0.139566	0.0511935	0.0353603	0.166778	67.5246	67.1915	66494	65546	26.1463	27.164	0.372017	0.467549	0.00695787	0.00696856	0.064167	0.0718105	0.254735	0.275452	0.291457	0.280456	0.310012	0.293799	0.072671	0.0715134
scleroderma	0.554366	0.214125	2.58899	0.00962584	10183	152745	0.00142397	0.00161421	NA	0.19756	0.0894935	0.0401036	0.339358	68.801	68.3375	66393	66313	25.8561	26.6705	0.380416	0.466033	0.0111624	0.0115417	0.0842956	0.0940006	0.239928	0.262302	0.292661	0.276837	0.304208	0.288981	0.0677444	0.0663381
open_heart_surgery	0.319219	0.125232	2.54903	0.0108024	4627	13881	0.00989335	0.0186406	NA	0.350443	0.104117	0.0666739	0.370867	68.949	68.5286	67280	67242	25.8224	26.4475	0.357231	0.411037	0.00612182	0.00468304	0.0716253	0.0485437	0.230487	0.203198	0.308234	0.286236	0.30854	0.350428	0.0749923	0.10691
heart_valve_surgery	0.398575	0.191394	2.08248	0.0372983	4625	13875	0.00435983	0.00767568	NA	0.345568	0.106865	0.0667027	0.373135	68.9505	68.5034	67295	67548	25.8224	26.3607	0.357002	0.414214	0.0061237	0.00373261	0.0716473	0.0478453	0.229639	0.20552	0.308634	0.289108	0.308941	0.347472	0.0750153	0.106323
iqb.body_type	0.049122	0.0192772	2.54819	0.0108282	3810	49530	NA	NA	0.905217	0.182808	0.0523247	0.0418635	0.196682	67.9572	67.5704	66771.5	65806	25.9085	27.0071	0.368361	0.469295	0.00670927	0.006797	0.0661342	0.0708371	0.260064	0.272844	0.293291	0.277516	0.298722	0.299266	0.0750799	0.0727403
body_type	0.0267386	0.0590049	0.453159	0.650434	2436	19488	0.325983	0.241197	NA	0.17401	0.0504014	0.0442894	0.192894	67.452	67.0896	66000	65699	27.3189	28.2116	0.374945	0.469558	0.00693413	0.00652579	0.0658742	0.0726538	0.268945	0.282784	0.291233	0.27514	0.301634	0.294531	0.0653789	0.0683654
glaucoma	0.122333	0.0480968	2.54348	0.0109756	9573	124449	0.0290647	0.0581621	NA	0.100319	0.0420304	0.0404486	0.306748	68.7417	68.2638	66531.5	66347	25.8677	26.7001	0.381903	0.471014	0.0108412	0.0112291	0.0822884	0.0931802	0.240857	0.259624	0.292712	0.278416	0.305643	0.291018	0.0676594	0.0665332
iqb.exfoliation_glaucoma	-0.315909	0.192125	-1.64428	0.100117	3549	49686	0.00760506	0.0100686	NA	0.185836	0.0538743	0.0418709	0.198478	69.3085	68.9291	66813	65564	25.9139	27.0071	0.362074	0.468625	0.00377358	0.00702501	0.071012	0.0742078	0.251115	0.273406	0.290909	0.27358	0.306003	0.297623	0.077187	0.0741584
iqb.elevated_intraocular_pressure	-0.0192712	0.075576	-0.254992	0.79873	2884	14420	0.0877932	0.09362	NA	0.136674	0.0525312	0.0384304	0.163719	69.2462	68.9163	66258.5	65807	26.0914	27.164	0.375422	0.466268	0.0047638	0.00764895	0.0619293	0.0716586	0.256848	0.275362	0.287813	0.278824	0.310838	0.292673	0.0778087	0.0738325
arrhythmia	0.0874327	0.0348229	2.51078	0.0120464	6921	152262	0.0969825	0.1444	NA	0.0679846	0.0370643	0.03354	0.290621	67.8614	67.4249	66218.5	66528	25.8852	26.7525	0.382535	0.469257	0.0118972	0.0110167	0.0813769	0.0914351	0.244131	0.264112	0.289975	0.279465	0.304093	0.290236	0.0685279	0.063735
iqb.long_qt_syndrome	-0.0808431	0.0996766	-0.811055	0.417334	2892	46272	0.0316596	0.045033	NA	0.136584	0.0513994	0.0351477	0.164328	67.2517	66.9097	66000	65439	26.0886	27.1066	0.371718	0.467626	0.00682731	0.00705723	0.0618474	0.0710478	0.257028	0.273956	0.289157	0.278435	0.310442	0.297105	0.0746988	0.0723992
iqb.heart_arrhythmia	0.0433773	0.0542433	0.799681	0.423896	2365	30745	0.170984	0.203171	NA	0.262307	0.0703413	0.0421323	0.23878	67.7442	67.444	66286	65969	25.9349	26.6811	0.35007	0.452602	0.00671835	0.00453535	0.0568475	0.0576701	0.237209	0.250689	0.306977	0.283771	0.312145	0.316274	0.0801034	0.0870609
atrial_fibrillation	0.010486	0.0467272	0.22441	0.822439	8548	153864	0.0311798	0.0663806	NA	0.203353	0.0885587	0.0413824	0.336792	68.3195	67.8852	66497	66528	25.8473	26.6705	0.379928	0.463452	0.0113586	0.0109212	0.0812804	0.0908928	0.242514	0.260648	0.292374	0.27975	0.304322	0.292734	0.0681516	0.0650539
nonallergic_asthma	0.379424	0.153424	2.47304	0.013397	7854	133518	0.00537758	0.00333871	NA	0.154727	0.0924299	0.0394774	0.325001	68.9092	68.4466	66529	66260	25.7863	26.6642	0.378083	0.470351	0.0122375	0.0124195	0.0864892	0.096015	0.23367	0.25991	0.292376	0.27834	0.30726	0.288909	0.0679676	0.0644067
severe_asthma	0.260516	0.12163	2.14188	0.0322034	7879	133943	0.00602976	0.00557741	NA	0.156499	0.0935327	0.0392323	0.323991	68.8806	68.4299	66397	66395.5	25.7886	26.6335	0.378578	0.470485	0.0120264	0.0119323	0.0871499	0.0947013	0.234102	0.264616	0.291104	0.278257	0.307743	0.285892	0.0678748	0.0646019
juvenile_asthma_not_current	0.181896	0.0898942	2.02345	0.0430268	7956	135252	0.0152783	0.011382	NA	0.15562	0.0934236	0.0393274	0.32265	68.88	68.4279	66529	66435	25.7808	26.6368	0.377265	0.470522	0.0118931	0.0117961	0.0860215	0.0952659	0.232486	0.259792	0.291626	0.279839	0.309873	0.288429	0.0681004	0.0648784
allergic_asthma	0.0580935	0.0544844	1.06624	0.286315	8230	139910	0.052887	0.0408195	NA	0.152086	0.0916633	0.0388349	0.316565	68.6909	68.2476	66296	66297	25.8166	26.6705	0.37849	0.468963	0.0120539	0.0113989	0.0850031	0.094345	0.236537	0.26064	0.290232	0.279403	0.308234	0.28972	0.0679399	0.0644931
juvenile_allergic_asthma	0.0780007	0.07764	1.00465	0.315068	8010	136170	0.0297768	0.0175683	NA	0.15403	0.0933	0.0392079	0.321466	68.7789	68.3268	66494	66378	25.7863	26.6368	0.378159	0.46972	0.0121202	0.011841	0.0859729	0.0944604	0.234324	0.260148	0.290562	0.279641	0.309147	0.288494	0.0678733	0.0654149
hayfever_all	-0.0491452	0.0858514	-0.572445	0.567021	2401	33614	0.0413395	0.033486	NA	0.291406	0.233486	0.0440094	0.343801	68.5085	68.113	66560	67473	25.5827	26.4475	0.359688	0.463904	0.0137785	0.0126095	0.0794913	0.0882664	0.246953	0.246731	0.294118	0.268354	0.302067	0.305251	0.063593	0.0787881
juvenile_asthma	-0.0259855	0.0540979	-0.480343	0.630984	8223	139791	0.0873464	0.0500561	NA	0.153033	0.0920453	0.038976	0.321625	68.6568	68.2214	66563	66489	25.7808	26.6705	0.377807	0.467347	0.0119365	0.0118071	0.0849694	0.0931628	0.235904	0.2609	0.291503	0.279993	0.308623	0.28827	0.0670646	0.0658678
current_asthma	0.00840174	0.069534	0.120829	0.903826	8059	137003	0.0241642	0.0197502	NA	0.155079	0.0923536	0.0390798	0.320856	68.8121	68.3466	66350	66339	25.8166	26.6642	0.378294	0.469165	0.0118799	0.0118105	0.0865307	0.0942778	0.235351	0.261232	0.290576	0.278776	0.307754	0.288825	0.0679082	0.0650782
adult_onset_asthma	-0.00213063	0.0481597	-0.0442408	0.964712	8328	141576	0.0692144	0.0718993	NA	0.15105	0.0898375	0.0392184	0.321739	68.839	68.385	66181	66402	25.8472	26.6752	0.380092	0.474824	0.0117447	0.011905	0.0853037	0.0951403	0.239376	0.262613	0.290063	0.277664	0.305517	0.287963	0.0679957	0.0647156
number_children_men	0.0347945	0.0141513	2.45875	0.013942	4053	36477	NA	NA	1.30235	0.18527	0.0668147	0.0328399	0.205798	71.3331	71.262	67550	66297	26.0886	27.2657	0.425399	0.504791	0.00614092	0.00865439	0.0607628	0.0595449	0.20362	0.212918	0.292825	0.282822	0.340983	0.337154	0.095669	0.0989073
iqb.maternal_smoking_pregnancy	0.0550375	0.0224218	2.45464	0.0141024	2004	18036	NA	NA	1.14922	0.418563	0.073503	0.0411178	0.34022	67.8338	67.3923	67054	66865	25.8969	26.5795	0.345078	0.417784	0.00656455	0.00408521	0.0685631	0.0509678	0.234136	0.231981	0.319475	0.27653	0.300511	0.335084	0.0707513	0.101352
iqb.rotator_cuff_tear	0.118034	0.0482917	2.44418	0.0145182	3798	41778	0.110035	0.155038	NA	0.183518	0.052023	0.0418641	0.19824	67.6101	67.2295	66389	65699	25.9085	27.0314	0.370857	0.460144	0.00710824	0.00665357	0.0684976	0.0714307	0.256866	0.271126	0.298546	0.279685	0.298223	0.299294	0.0707593	0.0718117
iqb.plantar_warts	0.0660318	0.0274858	2.4024	0.016288	3207	54519	NA	NA	0.655716	0.140353	0.0525413	0.0362228	0.165506	67.5123	67.1278	66448	65627	26.0138	27.1274	0.375212	0.469018	0.00582878	0.00695407	0.0677596	0.0729538	0.257195	0.278995	0.289982	0.275646	0.308197	0.29542	0.0710383	0.0700314
plantar_warts	0.0586357	0.0394182	1.48753	0.136875	3207	54519	0.375493	0.341527	NA	0.140353	0.0525413	0.0362228	0.165506	67.5123	67.1278	66448	65627	26.0138	27.1274	0.375212	0.469018	0.00582878	0.00695407	0.0677596	0.0729538	0.257195	0.278995	0.289982	0.275646	0.308197	0.29542	0.0710383	0.0700314
overbite	-0.0950539	0.0400541	-2.37314	0.0176377	3034	45510	0.654143	0.586499	NA	0.139873	0.0518705	0.0357614	0.163584	67.8204	67.4521	66614	65534	25.9081	27.1087	0.372143	0.471314	0.00533944	0.00631197	0.0686499	0.0716549	0.262777	0.275963	0.293288	0.278723	0.29672	0.294184	0.0732265	0.0731626
hypothyroidism	-0.0854565	0.0360357	-2.37144	0.0177191	9662	135268	0.107289	0.117057	NA	0.133506	0.077327	0.0418685	0.314117	68.6639	68.1938	66297	66481	25.8607	26.6752	0.38375	0.47119	0.011027	0.0110712	0.0827687	0.0919918	0.239803	0.258466	0.29268	0.279703	0.306098	0.292832	0.0676232	0.0659359
hashimotos	-0.15587	0.0808151	-1.92872	0.0537651	7339	146780	0.0340103	0.026512	NA	0.100727	0.0752276	0.0365497	0.297517	68.0531	67.6117	66250	66464	25.8812	26.6811	0.381726	0.471425	0.012313	0.0108792	0.0844763	0.0919284	0.241428	0.260669	0.287562	0.279454	0.305954	0.29165	0.0682668	0.0654189
iqb.second_hand_smoke_home	0.128387	0.0548663	2.34	0.0192836	5539	66468	0.0781004	0.0689239	NA	0.191523	0.0482175	0.0446345	0.210591	67.66	67.2459	66614	65932.5	25.9066	27.0187	0.372098	0.468664	0.00729761	0.0075607	0.0697834	0.0740651	0.248575	0.271925	0.293501	0.280173	0.306727	0.295369	0.0741163	0.0709071
red_hair_amount	-0.0517865	0.0221592	-2.33702	0.019438	4596	55152	NA	NA	0.799599	0.121862	0.067132	0.0312144	0.138013	67.9162	67.5193	66560	66189	25.8813	26.7122	0.365952	0.456041	0.00509338	0.00709499	0.0696095	0.0676402	0.252244	0.255916	0.296386	0.284379	0.306815	0.309925	0.069852	0.0750455
bleeding_tendency	-0.305151	0.130626	-2.33606	0.0194879	4691	14073	0.0166961	0.0208378	NA	0.350245	0.108559	0.0681624	0.372682	68.9938	68.6225	67287.5	67500	25.8224	26.4484	0.35782	0.40845	0.00578563	0.00370454	0.0709501	0.0472609	0.230816	0.204423	0.309074	0.284239	0.30877	0.349461	0.0746041	0.110912
hypocoagulation	0.0429987	0.177899	0.241704	0.80901	5809	145225	0.00677484	0.00569408	NA	0.0275104	0.0353695	0.0291921	0.284466	67.7807	67.356	66124	66471	25.8852	26.768	0.38673	0.471883	0.0129524	0.0111368	0.0842796	0.0924152	0.241661	0.264749	0.287083	0.279108	0.307488	0.288977	0.0665366	0.0636138
bunionectomy	0.21602	0.092542	2.3343	0.0195802	4614	13842	0.0236935	0.0357607	NA	0.340648	0.106957	0.0653446	0.367685	68.9493	68.5352	67263.5	67817.5	25.8224	26.4204	0.357055	0.412143	0.00613309	0.00415357	0.0717571	0.0469241	0.230297	0.203188	0.307574	0.286933	0.309108	0.347216	0.0751303	0.111585
rubella	-0.10908	0.0467622	-2.33265	0.0196667	4117	12351	0.133878	0.226257	NA	0.340236	0.107724	0.0675856	0.371265	68.471	68.0592	67557.5	67718	25.8472	26.3474	0.351344	0.406766	0.00614754	0.00403175	0.0724044	0.0471211	0.231557	0.206879	0.313183	0.287388	0.306694	0.348494	0.0700137	0.106085
eyecolor_blue_v_brown	-0.0886643	0.0381447	-2.32442	0.0201031	4126	37134	0.697319	0.70046	NA	0.185967	0.0912748	0.0385119	0.200654	67.9018	67.5552	66614	66286	25.8813	26.6811	0.362981	0.455585	0.00694637	0.00623583	0.0686302	0.0623249	0.247013	0.252368	0.292859	0.283914	0.30953	0.312525	0.0750208	0.0826331
emphysema	-0.275447	0.11859	-2.32269	0.0201958	9158	119054	0.00508886	0.0116292	NA	0.0728169	0.0409322	0.0379606	0.297952	68.61	68.1398	66459	66240	25.8786	26.7001	0.38093	0.473572	0.0110007	0.0112637	0.0836315	0.0935139	0.238569	0.262407	0.294102	0.278386	0.304705	0.288841	0.067992	0.0655882
COPD	-0.0465404	0.0757642	-0.614279	0.539031	9199	119587	0.0135573	0.0279922	NA	0.0759089	0.0413088	0.0390726	0.296942	68.607	68.1393	66448	66297	25.8786	26.7066	0.38102	0.47313	0.0109817	0.0112066	0.0834877	0.0941302	0.23882	0.260462	0.293993	0.277402	0.304578	0.290888	0.0681397	0.0659118
iqb.bite_pattern	0.0462763	0.0199764	2.31655	0.0205282	3114	46710	NA	NA	0.973105	0.138929	0.0515816	0.0356455	0.162653	67.7925	67.4127	66529	65546	25.9289	27.1203	0.371389	0.467745	0.00594796	0.00609271	0.0680297	0.0711977	0.261338	0.274321	0.292565	0.28295	0.298513	0.294912	0.0736059	0.0705262
hyperthyroidism	0.173183	0.0749935	2.30931	0.0209264	9744	136416	0.0140012	0.0180213	NA	0.124357	0.0782978	0.0412835	0.31042	68.6359	68.1631	66486	66487	25.8674	26.6811	0.382678	0.474166	0.0105359	0.0116047	0.0827263	0.0915159	0.238814	0.260466	0.294225	0.277964	0.306191	0.29104	0.0675078	0.0674087
iodine_treatment_ever	0.130075	0.163912	0.793565	0.427449	5135	107835	0.00393557	0.00446136	NA	0.173524	0.106701	0.0445339	0.292626	68.8041	68.4619	66181	65750	26.2243	27.4598	0.385066	0.491107	0.0112521	0.0123781	0.0787647	0.0957058	0.241322	0.272643	0.295188	0.27095	0.301412	0.281769	0.0720613	0.0665545
graves	0.023929	0.12958	0.184667	0.853491	7339	146780	0.00777794	0.00867511	NA	0.100727	0.0752276	0.0365497	0.297517	68.0531	67.6117	66250	66464	25.8812	26.6811	0.381726	0.471425	0.012313	0.0108792	0.0844763	0.0919284	0.241428	0.260669	0.287562	0.279454	0.305954	0.29165	0.0682668	0.0654189
double_jointed	-0.311252	0.135212	-2.30196	0.0213376	4649	13947	0.0373763	0.0207572	NA	0.345128	0.108249	0.0681867	0.374166	68.9772	68.54	67295	67649	25.8224	26.496	0.356897	0.412503	0.00612933	0.0049355	0.0714067	0.0495794	0.230769	0.211441	0.308918	0.283679	0.307692	0.338867	0.0750843	0.111497
cervical_spine_surgery	0.278009	0.120841	2.30062	0.0214129	4621	13863	0.0150236	0.0200173	NA	0.340781	0.107282	0.0650833	0.367182	68.9494	68.5616	67263.5	67673	25.8224	26.4892	0.357583	0.405994	0.00612557	0.00426009	0.0713629	0.0463004	0.230628	0.207735	0.30781	0.282848	0.309035	0.349552	0.0750383	0.109305
immunodeficiency	-0.207847	0.0903587	-2.30024	0.0214344	2193	48246	0.0913016	0.0845179	NA	0.0281925	0.039632	0.0266857	0.277246	66.9343	66.5491	65766	66250	26.0947	26.9206	0.373653	0.453101	0.0145403	0.00983257	0.0722326	0.0765063	0.24531	0.258398	0.285178	0.279855	0.314728	0.302869	0.0680113	0.0725392
iqb.pets_before_age_four	-0.0820171	0.0358054	-2.29063	0.0219845	3827	65059	0.653547	0.592501	NA	0.145937	0.0471213	0.0384548	0.174985	67.0034	66.6048	66813	66341	26.0547	27.0145	0.372848	0.475772	0.00503145	0.0072952	0.0679245	0.0721075	0.243711	0.267784	0.296226	0.283435	0.314151	0.298708	0.072956	0.07067
low_testosterone	0.129896	0.057372	2.26411	0.0235675	2972	47552	0.100679	0.123248	NA	0.209049	0.0511836	0.0322025	0.21184	67.9583	67.5643	67351	66580	26.4475	27.3644	0.412559	0.493706	0.00649351	0.00788803	0.0588745	0.0591735	0.211255	0.22607	0.295238	0.290157	0.335498	0.325481	0.0926407	0.0912302
phobia	0.233533	0.103416	2.2582	0.023933	8280	165600	0.0146702	0.00894295	NA	0.192995	0.0881873	0.0402059	0.334041	68.4285	68.0112	66246	66415	25.8677	26.6705	0.379567	0.465299	0.0117455	0.0112054	0.0838537	0.0929369	0.242492	0.261572	0.291109	0.27777	0.303449	0.29206	0.0673506	0.0644555
HIP_macular_degen_type_dry	0.222668	0.098606	2.25816	0.0239355	7133	142660	0.00631231	0.0151609	NA	0.0765256	0.0369176	0.0346879	0.294113	68.1042	67.6476	66297	66347	25.8813	26.7439	0.379574	0.468389	0.0114348	0.0106938	0.0811404	0.0925454	0.243108	0.262441	0.289787	0.277856	0.305451	0.291218	0.0690789	0.0652464
amd_or_blindness	-0.135439	0.0741559	-1.82641	0.0677883	4530	22650	0.309928	0.300515	NA	0.280132	0.0866446	0.0593451	0.352134	71.4152	71.2321	67223	65965	25.7808	26.6248	0.371307	0.458931	0.00686427	0.0108795	0.0764431	0.0839802	0.229329	0.236294	0.302028	0.265754	0.309516	0.315568	0.075819	0.0875252
amd	0.0967747	0.0544086	1.77866	0.0752948	8741	131115	0.0373896	0.0500658	NA	0.107475	0.0402414	0.0416714	0.306866	70.9362	70.8232	66650	66083	25.8166	26.6811	0.38721	0.485541	0.0106567	0.0124532	0.0846774	0.0979717	0.237471	0.264394	0.288738	0.267482	0.308036	0.289801	0.0704205	0.067899
iqb.cynicism	-0.0801	0.0355264	-2.25466	0.0241547	2191	19719	NA	NA	0.676294	0.305203	0.0741214	0.046691	0.259379	67.4263	67.0857	65546	66482	25.8969	26.6752	0.355544	0.44012	0.00352734	0.00473303	0.0582011	0.0542819	0.232216	0.23924	0.310994	0.288419	0.314521	0.322807	0.0805409	0.0905192
hair_curl	0.0370566	0.0167202	2.21628	0.0266726	4156	45716	NA	NA	1.07081	0.155478	0.0572666	0.0391803	0.185475	68.23	67.8171	66813	65681	25.8966	26.9766	0.368656	0.464189	0.00701656	0.00721048	0.0698849	0.069978	0.250351	0.269926	0.294134	0.28069	0.30508	0.296875	0.0735335	0.075321
iqb.curlier_in_humidity	-0.0425381	0.0451679	-0.941777	0.346307	2420	29040	0.542679	0.481914	NA	0.324126	0.0682136	0.0515575	0.27651	68.3475	67.931	66667.5	65979	25.8811	26.6705	0.361187	0.440016	0.00592353	0.00577141	0.0673129	0.0582294	0.241788	0.253942	0.302639	0.277595	0.30587	0.31784	0.0764674	0.0866227
iqb.dislocated_shoulder	0.135017	0.0612295	2.2051	0.0274469	3617	39787	0.0852382	0.0894157	NA	0.366418	0.0670676	0.0572528	0.310893	68.1015	67.6868	67113	66865	25.8812	26.6003	0.356315	0.439124	0.00566893	0.0049489	0.0676493	0.0567313	0.236961	0.243019	0.307256	0.284019	0.304233	0.319466	0.0782313	0.0918162
iqb.cilantro	-0.096157	0.0444503	-2.16325	0.0305223	2872	37336	0.735029	0.712396	NA	0.185883	0.0547901	0.0384252	0.190161	67.3903	66.9334	67369.5	66273	25.891	26.8318	0.379598	0.46166	0.0042337	0.00599236	0.057155	0.0635124	0.259949	0.267286	0.300169	0.284604	0.304826	0.302944	0.0736664	0.0756618
iqb.cilantro_tastes_soapy	-0.0442305	0.0657682	-0.67252	0.501252	2383	35745	0.137738	0.133367	NA	0.183802	0.058461	0.0356169	0.192037	67.0613	66.6696	66983.5	66435	25.8967	26.7439	0.392906	0.456268	0.00515464	0.00500343	0.057732	0.0572995	0.251031	0.266347	0.298969	0.284099	0.314433	0.307642	0.0726804	0.0796093
iqb.childhood_febrile_seizures	0.2583	0.121319	2.1291	0.0332458	6103	109854	0.0134069	0.0097105	NA	0.120933	0.0600136	0.0402132	0.223186	67.6017	67.1689	66813	66481	25.8813	26.8443	0.370756	0.470555	0.0101901	0.00906734	0.0711346	0.0799434	0.237507	0.263005	0.294729	0.279136	0.314913	0.30137	0.0715266	0.0674784
gallstones_or_gall_bladder_removal	0.0830239	0.0399759	2.07685	0.0378156	7623	60984	0.103938	0.128864	NA	0.216304	0.0555191	0.0503301	0.237439	68.3025	67.8493	66614	66007	25.8812	26.8465	0.371702	0.467858	0.00662015	0.00774212	0.0710324	0.0736851	0.243156	0.267653	0.29898	0.279879	0.306316	0.298393	0.0738952	0.0726473
iqb.gallstones	0.0665044	0.0445646	1.49231	0.135617	5343	69459	0.104786	0.129943	NA	0.188939	0.0472581	0.042178	0.206398	67.5231	67.1244	66557.5	66007	25.9085	27.0071	0.372196	0.470174	0.00632467	0.00710993	0.0693371	0.072961	0.249941	0.27234	0.293277	0.281099	0.307332	0.297057	0.0737878	0.0694326
gall_bladder_removal	0.0729708	0.0589939	1.23692	0.216116	4622	13866	0.0768938	0.101688	NA	0.340599	0.105149	0.0662051	0.368077	68.9515	68.5596	67269	67667.5	25.8224	26.3409	0.35783	0.407399	0.00612557	0.00425723	0.0716692	0.0467175	0.230322	0.210509	0.30781	0.277056	0.309035	0.349541	0.0750383	0.11192
iqb.antiinflammatory_meds	0.0786579	0.037879	2.07656	0.0378425	3853	57795	0.253991	0.283399	NA	0.183445	0.0515994	0.0418829	0.197979	67.7202	67.3173	66870	65774	25.9024	27.0683	0.366273	0.464154	0.00567465	0.00716603	0.064628	0.0718935	0.258827	0.271461	0.298235	0.280493	0.296974	0.295991	0.075662	0.072996
shift_worker	-0.270672	0.130527	-2.07369	0.0381079	3924	15696	0.0480798	0.0283894	NA	0.00372069	0.150153	0.0282365	0.165698	68.3642	67.9753	66771.5	66244	25.7808	26.5912	0.354903	0.43263	0.00588838	0.00549837	0.0693804	0.0612493	0.229903	0.231954	0.303891	0.279586	0.314388	0.331245	0.0765489	0.0904674
HIP_iritis	0.217472	0.107504	2.02293	0.0430808	5760	144000	0.0126483	0.0134282	NA	0.027691	0.0349092	0.0293202	0.283721	67.6594	67.2454	66116.5	66517	25.8852	26.7525	0.384829	0.471174	0.0125381	0.0105406	0.0829303	0.0914233	0.241985	0.264765	0.286943	0.278919	0.308257	0.290088	0.0673473	0.0642648
iqb.good_sense_of_direction	-0.0719697	0.035752	-2.01302	0.0441121	5737	68844	0.739238	0.786903	NA	0.15925	0.054947	0.0437377	0.194098	67.5388	67.0904	66619.5	66242	25.8967	27.0071	0.377462	0.474257	0.00810235	0.0085669	0.0697228	0.0763436	0.24435	0.267229	0.30064	0.283087	0.303625	0.296635	0.0735608	0.0681387
measles	-0.0933822	0.0466103	-2.00346	0.0451274	4365	13095	0.425519	0.753265	NA	0.337457	0.106186	0.065693	0.364891	68.8566	68.4902	67055	68000	25.8472	26.4419	0.354999	0.404076	0.00645578	0.00365998	0.0700452	0.0440378	0.234022	0.207438	0.306972	0.281582	0.308263	0.352774	0.0742414	0.110508
mumps	-0.000261665	0.0306339	-0.00854167	0.993185	6689	53512	0.348647	0.622631	NA	0.137523	0.0555971	0.0426571	0.19111	68.036	67.5709	66741	66082	25.8813	26.9861	0.366092	0.4756	0.00789981	0.00751091	0.0680154	0.0735042	0.242775	0.262133	0.299422	0.281156	0.308863	0.303197	0.073025	0.0724985
barretts_esophagus	0.169646	0.0847844	2.00091	0.0454018	6941	152702	0.0123781	0.0218801	NA	0.102403	0.0797717	0.0361619	0.298253	67.9445	67.5228	66295	66528	25.8473	26.6752	0.377129	0.469204	0.0127389	0.0110299	0.0845991	0.0913525	0.237465	0.261876	0.290054	0.278978	0.307692	0.292049	0.0674506	0.0647144
iqb.elbow_tendinitis	0.0786055	0.0393264	1.9988	0.0456303	3749	59984	0.205351	0.254797	NA	0.1827	0.0510254	0.0417837	0.195833	67.7149	67.3403	66528	65546	25.913	27.1087	0.373233	0.464482	0.00713822	0.00657049	0.0678131	0.0720713	0.258598	0.27341	0.29072	0.280817	0.301428	0.296896	0.0743024	0.0702349
iqb.foot_odor	-0.13734	0.0689258	-1.99258	0.0463077	3781	52934	0.113311	0.0742661	NA	0.183179	0.0513621	0.0419818	0.197055	67.8027	67.4411	66614	65627	25.9085	27.0071	0.372779	0.467304	0.00612113	0.00670955	0.0692655	0.0735042	0.25741	0.273287	0.293814	0.276711	0.299291	0.297349	0.0740979	0.07244
iqb.sweaty_feet	0.0348848	0.0479403	0.727673	0.466814	3846	49998	0.207737	0.151437	NA	0.185332	0.0530235	0.0426603	0.199799	67.7083	67.337	66488	65847	25.9085	27.0071	0.3697	0.465238	0.00668151	0.0072688	0.0671333	0.072246	0.262488	0.275281	0.292078	0.276828	0.298441	0.295614	0.0731785	0.0727617
chicken_pox	-0.100047	0.0507588	-1.97102	0.0487213	6026	42182	0.924297	0.930696	NA	0.225087	0.0625	0.0520038	0.243362	68.393	67.9611	66614	65887	25.8786	26.8878	0.361065	0.458402	0.00590238	0.00640325	0.0690125	0.0674314	0.242906	0.261957	0.299205	0.279133	0.311918	0.305444	0.0710556	0.079631
actinic_keratosis	0.0804952	0.0410939	1.95881	0.0501348	9108	173052	0.0391063	0.0748518	NA	0.21138	0.0863856	0.0390097	0.344148	68.332	67.914	66286	66485	25.8786	26.6705	0.380487	0.461804	0.0116279	0.0110181	0.0844477	0.0924804	0.242878	0.261612	0.288663	0.279598	0.304797	0.289417	0.0675872	0.0658746
female_infertility	0.1146	0.0585924	1.95589	0.0504779	4208	126240	0.081959	0.0710398	NA	0.18425	0.0871458	0.0583758	0.329511	68.005	67.5446	65547	65546	24.9266	25.7886	0.327654	0.431137	0.0105361	0.0111158	0.103812	0.11706	0.284475	0.31545	0.288503	0.266683	0.27053	0.249152	0.0421444	0.0405384
iqb.unexplained_infertility	0.216616	0.120232	1.80164	0.0716014	2008	20080	0.0497552	0.038075	NA	0.39157	0.0698569	0.0403386	0.324882	67.8212	67.4635	66471	66058	26.1425	26.6705	0.374513	0.43802	0.00782361	0.00457076	0.0675676	0.0555971	0.236842	0.245076	0.317923	0.28106	0.295164	0.324774	0.0746799	0.0889221
iqb.ivf	-0.0557284	0.119645	-0.46578	0.641373	3766	48958	0.0257749	0.0211099	NA	0.184811	0.0518929	0.0416698	0.196116	67.8508	67.4357	66505.5	65525.5	26.0942	27.1087	0.372475	0.46679	0.00581771	0.00674422	0.0688429	0.072632	0.257919	0.272176	0.297996	0.281126	0.296057	0.293938	0.0733678	0.0733841
coronary_bypass_surgery	0.227763	0.117354	1.94082	0.0522805	4629	13887	0.00944606	0.021711	NA	0.344243	0.104072	0.0655109	0.366872	68.9518	68.5198	67274.5	67002	25.8224	26.3409	0.357143	0.412004	0.00611808	0.00462076	0.0715815	0.0462076	0.230346	0.208272	0.308351	0.281979	0.308657	0.350163	0.0749465	0.108757
age_first_menses	0.0548791	0.0282773	1.94075	0.0522888	2230	55750	NA	NA	0.792256	0.171059	0.0465333	0.0510866	0.196913	66.2709	65.9124	64069	65466	25.4699	26.1807	0.326224	0.438678	0.00786959	0.00667632	0.0803822	0.0905084	0.296796	0.319621	0.293985	0.274831	0.271501	0.262623	0.049466	0.0457403
iqb.family_live_near_farm_fields	0.071519	0.0371302	1.92617	0.0540833	3800	60800	0.326015	0.34582	NA	0.134861	0.0520898	0.0402632	0.162492	67.3858	67.0148	66185	66058	25.9208	27.0397	0.368675	0.46754	0.00606796	0.00720642	0.0649272	0.0702578	0.24909	0.265782	0.291262	0.283655	0.31341	0.302917	0.0752427	0.0701818
iqb.nose_bleeds	0.136095	0.0707733	1.92297	0.0544833	3984	51792	0.0660936	0.0528543	NA	0.186926	0.0522985	0.0427603	0.201108	67.7952	67.4058	66637.5	65466	25.905	27.0145	0.369844	0.467661	0.00614817	0.0066038	0.0694743	0.0750885	0.255149	0.273796	0.292038	0.279901	0.301875	0.294178	0.0753151	0.0704326
iqb.raised_scars	0.116718	0.0607017	1.92281	0.0545043	2570	35980	0.188344	0.133281	NA	0.1538	0.0582101	0.0353048	0.174578	67.7545	67.4268	66494	64831	26.0942	27.1087	0.371975	0.465701	0.00592255	0.00627753	0.0642369	0.0693157	0.264692	0.275587	0.295672	0.277887	0.300228	0.295044	0.0692483	0.075889
iqb.lost_20lbs	0.0569584	0.0298694	1.90691	0.0565319	5361	75054	0.539618	0.550631	NA	0.149002	0.0502394	0.0400547	0.183996	67.2145	66.7937	66522.5	66007	25.9024	27.0071	0.379052	0.472193	0.00708895	0.00761786	0.0679168	0.074961	0.246741	0.267203	0.297279	0.278348	0.308027	0.301264	0.0729476	0.0706057
bladder_cancer_dx_or_fh	0.145568	0.0767364	1.89698	0.0578304	10474	157110	0.00910102	0.0174957	NA	0.211458	0.0884154	0.0405409	0.349013	68.8847	68.4296	66441.5	66382	25.8561	26.6705	0.38225	0.463819	0.0111367	0.0117666	0.0838454	0.0930309	0.240527	0.261342	0.293139	0.277388	0.303635	0.289918	0.0677163	0.0665541
bladder_cancer_fh	0.0784859	0.0972217	0.807288	0.4195	3572	39292	0.0272374	0.0371407	NA	0.0764978	0.0535181	0.027249	0.112845	68.2254	67.8351	66174	66107	25.8812	26.8385	0.374691	0.454969	0.00475737	0.00719148	0.0650174	0.0702679	0.248018	0.25667	0.297494	0.283762	0.313352	0.306214	0.0713606	0.0758948
oldest_child	-0.0846205	0.0447631	-1.8904	0.0587038	2333	39661	0.574323	0.605777	NA	0.183145	0.052698	0.0404582	0.193504	67.7488	67.3666	66959	66028	26.0274	27.0145	0.372137	0.45521	0.00630252	0.00561746	0.0609244	0.0628106	0.246849	0.263465	0.294643	0.283188	0.308298	0.307818	0.0829832	0.0771011
iqb.mothers_age_at_birth	0.014528	0.0170898	0.850097	0.395271	2979	20853	NA	NA	1.22529	0.138637	0.0554297	0.0357083	0.165869	67.3897	67.0627	66105.5	65295	26.0607	27.1274	0.365951	0.466754	0.00586854	0.00734476	0.062989	0.0689406	0.257042	0.269586	0.284429	0.280603	0.309859	0.301914	0.0798122	0.0716114
iqb.fathers_age_at_birth	-0.0126584	0.0152078	-0.832363	0.405204	2910	17460	NA	NA	1.41847	0.142808	0.0557192	0.0382916	0.168336	67.6055	67.2104	66189	65546	26.1323	27.0237	0.379874	0.461976	0.00595238	0.00675992	0.0615079	0.0693394	0.255952	0.263235	0.288095	0.283381	0.313492	0.305535	0.075	0.0717489
iqb.2nd_language_before_age_12	-0.12756	0.0678402	-1.88031	0.0600661	2486	27346	0.15597	0.127816	NA	0.325054	0.0688858	0.0540024	0.279331	68.5977	68.241	66685	66152	25.8813	26.6482	0.360107	0.447525	0.00617284	0.00522236	0.06893	0.0583805	0.242284	0.250234	0.308128	0.285196	0.29784	0.308889	0.0766461	0.0920785
celiac_w_biopsy	0.345424	0.184209	1.87518	0.0607685	10341	155115	0.00369492	0.0027802	NA	0.204326	0.0898668	0.0438848	0.342345	68.8362	68.3697	66435	66482	25.8561	26.6705	0.381014	0.467819	0.0110214	0.0113609	0.0838139	0.0926069	0.239523	0.26088	0.293221	0.278644	0.305011	0.290369	0.06741	0.0661386
celiac	0.0458765	0.108505	0.422807	0.672436	10408	145712	0.0132078	0.00921727	NA	0.205227	0.0905393	0.0441904	0.341827	68.8412	68.3857	66435	66435	25.8561	26.6705	0.380265	0.466422	0.0110828	0.0112277	0.0835669	0.0931945	0.240127	0.260922	0.292866	0.277588	0.304841	0.291706	0.0675159	0.0653618
gestational_diabetes_pc	0.217392	0.116354	1.86837	0.0617101	5169	118887	0.00473128	0.00565873	NA	0.21317	0.0922567	0.0663088	0.346078	68.916	68.4205	65686	65461.5	24.8579	25.7457	0.33145	0.431337	0.01052	0.0119532	0.104899	0.121452	0.284941	0.316374	0.289149	0.263714	0.268711	0.246065	0.0417794	0.0404416
HIP_PMS	-0.238507	0.128229	-1.86001	0.0628839	2253	13518	0.0512246	0.0429903	NA	0.0156617	0.0393761	0.0408344	0.270496	66.925	66.5771	64229	66075	25.0135	25.891	0.341188	0.423856	0.0135257	0.00992034	0.101894	0.118067	0.286745	0.310461	0.286294	0.271757	0.268711	0.24891	0.0428314	0.0408838
endometriosis	0.0594462	0.0482299	1.23256	0.21774	4041	113148	0.104786	0.121658	NA	0.100991	0.047641	0.0538617	0.298176	67.7862	67.3105	65222	65517	24.9289	25.8473	0.329288	0.433808	0.010635	0.0111691	0.10416	0.116096	0.283703	0.314986	0.290272	0.266296	0.269628	0.250918	0.0416015	0.0405356
uterine_fibroids	-0.00977181	0.0466216	-0.209598	0.833981	2996	125832	0.135918	0.185441	NA	0.0763654	0.0377325	0.0499193	0.287911	67.0574	66.6267	64918	65693.5	25.0828	25.8812	0.333928	0.432851	0.0118547	0.0103888	0.0994264	0.113426	0.285277	0.315944	0.291013	0.268314	0.268834	0.250939	0.0435946	0.0409882
angioplasty	0.154121	0.0830405	1.85598	0.0634566	4621	13863	0.0211435	0.0459316	NA	0.341809	0.107823	0.0667604	0.366804	68.9385	68.5406	67287.5	67002	25.8012	26.4475	0.357513	0.407943	0.00612557	0.00460622	0.0713629	0.0476351	0.230015	0.210313	0.308729	0.281991	0.308729	0.34704	0.0750383	0.108415
live_in_us	0.150642	0.0818686	1.84004	0.0657624	3804	15216	0.913409	0.940957	NA	0.268086	0.0950053	0.0398002	0.285331	68.3252	67.9715	66985	66677	25.8561	26.6001	0.345235	0.423105	0.0066072	0.00541583	0.0683845	0.0499357	0.23819	0.229943	0.303601	0.283	0.305583	0.332752	0.0776346	0.0989536
iqb.relative_heart_attack	0.0755142	0.0416255	1.81413	0.0696574	3179	19074	0.35614	0.445109	NA	0.138903	0.0510493	0.0373433	0.167168	67.6662	67.3318	66378	65575	26.0607	27.1261	0.375935	0.472297	0.00772911	0.00741867	0.0680898	0.075038	0.257637	0.271815	0.285609	0.282578	0.304748	0.295774	0.076187	0.0673761
iqb.hcm_family_history	0.0909595	0.0671265	1.35505	0.175403	2252	40536	0.107781	0.12833	NA	0.129265	0.0540806	0.0341918	0.161026	67.8153	67.5376	66471	65293	26.2057	27.1772	0.371249	0.469824	0.00904977	0.00674833	0.0633484	0.0725303	0.260935	0.274895	0.294118	0.280793	0.305681	0.293666	0.0668678	0.0713678
high_ldl	-0.0910017	0.050177	-1.81361	0.0697372	2968	29680	0.202826	0.214776	NA	0.049222	0.0517643	0.0200319	0.193917	67.6809	67.2686	66470	67565	25.9085	26.6811	0.378982	0.453608	0.00567577	0.00694494	0.0624335	0.0673234	0.227386	0.246439	0.298687	0.283892	0.330968	0.320884	0.0748492	0.0745163
high_chol	-0.00542814	0.0375655	-0.144498	0.885107	4475	80550	0.208929	0.229862	NA	0.0484799	0.0462452	0.0232873	0.211691	67.9759	67.5973	66644	66985	25.9085	26.7115	0.385838	0.461315	0.00965615	0.00777489	0.0685351	0.0767184	0.240933	0.254184	0.291098	0.28411	0.315591	0.308282	0.0741875	0.0689304
hearing_loss	-0.0752651	0.0416941	-1.80518	0.0710472	4698	14094	0.157529	0.267454	NA	0.34834	0.10861	0.0710409	0.377129	69.0553	68.6592	67353	67810.5	25.8224	26.4475	0.356674	0.417471	0.00582108	0.00400802	0.0707721	0.0446448	0.231311	0.204743	0.309743	0.284124	0.306985	0.351815	0.0753676	0.110666
iqb.hearing_aid	0.00289903	0.0493101	0.0587919	0.953118	5403	70239	0.0502024	0.117051	NA	0.190608	0.0484387	0.0429523	0.206962	67.5384	67.1602	66448	65979	25.9085	27.0052	0.373277	0.47107	0.00720763	0.0076419	0.0702162	0.0732042	0.250639	0.270629	0.294118	0.278763	0.30365	0.298983	0.0741688	0.0707798
fracture	0.0415906	0.0231035	1.80019	0.0718308	9581	105391	0.459442	0.482735	NA	0.139095	0.0490293	0.0417058	0.305309	68.8441	68.3614	66560	66429	25.8786	26.6811	0.381132	0.470544	0.0102356	0.0109093	0.0820247	0.0917385	0.237801	0.265602	0.29613	0.279309	0.305384	0.286593	0.068424	0.0658479
bone_fracture_repair	0.0846198	0.0482599	1.75342	0.0795303	4606	13818	0.114075	0.153767	NA	0.340317	0.104917	0.0642097	0.364525	68.9436	68.5397	67258	67673	25.8224	26.4561	0.357673	0.41073	0.00614251	0.00337154	0.0718673	0.0482131	0.230651	0.203079	0.30774	0.281187	0.308661	0.353563	0.0749386	0.110587
iqb.chocolate	-0.0464816	0.0261545	-1.7772	0.075536	3960	43560	NA	NA	0.674062	0.184596	0.0525884	0.0432239	0.199832	67.8641	67.4815	66614	65536	25.9083	27.0397	0.369345	0.466887	0.00586601	0.00726576	0.0682309	0.0712777	0.257178	0.274043	0.296697	0.281056	0.297623	0.294545	0.0744057	0.0718128
chocolate	0.0546141	0.0383788	1.42303	0.154728	3413	34130	0.457596	0.410676	NA	0.183976	0.0534321	0.0417122	0.197267	67.6083	67.182	66813	65802	25.8969	27.0071	0.36352	0.458875	0.00537249	0.00635685	0.0633954	0.0701049	0.255372	0.274314	0.298711	0.27672	0.30265	0.300208	0.0744986	0.0722956
heart_failure	0.124044	0.0702036	1.76692	0.077241	10489	157335	0.0117393	0.0254731	NA	0.205984	0.0899514	0.0445288	0.343842	68.8535	68.3861	66406	66480	25.8561	26.6642	0.381413	0.464543	0.0106531	0.0116695	0.0835764	0.0926936	0.240583	0.262367	0.293342	0.278049	0.304502	0.289734	0.0673431	0.0654862
braces	0.0604775	0.0343138	1.76248	0.0779877	4754	47540	0.484841	0.365644	NA	0.173729	0.0574253	0.038819	0.196218	67.9506	67.5668	66487.5	65729	25.9024	27.0071	0.369326	0.461261	0.00617742	0.00625606	0.0733877	0.0718809	0.25278	0.267453	0.296022	0.279276	0.301211	0.30144	0.0704225	0.0736939
iqb.need_braces	0.0135112	0.0422677	0.319658	0.749228	2784	55680	0.496969	0.382885	NA	0.137811	0.049415	0.0349446	0.164888	67.2816	66.8864	66250	65517	26.236	27.1193	0.374564	0.468073	0.00754717	0.00668444	0.0616352	0.0737787	0.269602	0.276748	0.287212	0.280975	0.303145	0.291845	0.0708595	0.0699679
cervical_cancer	-0.327534	0.188098	-1.7413	0.0816319	3141	100512	0.0118396	0.012947	NA	0.0299943	0.0390341	0.0484212	0.283417	67.6753	67.155	65138.5	65589	24.9411	25.8473	0.330468	0.436457	0.0107939	0.0110369	0.105153	0.118345	0.285515	0.315884	0.287256	0.266433	0.268106	0.248147	0.0431755	0.0401548
rare_cancer	-0.0867304	0.0793516	-1.09299	0.274399	10609	159135	0.013124	0.0195353	NA	0.214376	0.0879324	0.0438366	0.349568	68.9053	68.4556	66397	66379	25.8473	26.6705	0.382485	0.466131	0.0111803	0.011619	0.0844874	0.0946655	0.240503	0.26252	0.292593	0.274856	0.303519	0.290706	0.0677169	0.0656339
autism_spectrum	0.338357	0.194468	1.73992	0.0818739	10505	157575	0.00575045	0.0019693	NA	0.205837	0.0911709	0.0455497	0.343931	68.8967	68.4369	66322.5	66471	25.8561	26.6705	0.381064	0.467157	0.0108916	0.0112034	0.0838399	0.0930749	0.240755	0.262615	0.293313	0.277632	0.303825	0.290062	0.0673759	0.0654128
diverticulitis	-0.102364	0.0590849	-1.73248	0.0831873	7604	159684	0.0355633	0.0601478	NA	0.180073	0.0858699	0.0332481	0.327914	68.2835	67.8726	66174	66529	25.8786	26.6705	0.379066	0.464412	0.0122257	0.0113852	0.0838558	0.091762	0.24326	0.262372	0.289028	0.277297	0.304389	0.292582	0.0672414	0.0646027
scarlet_fever	-0.108438	0.0627117	-1.72915	0.0837829	6226	37356	0.0584569	0.0690882	NA	0.204327	0.0651875	0.04986	0.231013	68.4578	68.0399	66614	66007	25.8786	26.8108	0.365561	0.459876	0.00609093	0.00771277	0.0683054	0.0669548	0.24516	0.266257	0.299108	0.280485	0.308897	0.300133	0.0724385	0.0784574
iqb.appendicitis	0.0805825	0.0466157	1.72865	0.0838709	3960	55440	0.113896	0.15335	NA	0.184428	0.0515657	0.042963	0.198923	67.9497	67.5351	66685	65807	25.8966	27.0901	0.371953	0.465418	0.00554187	0.00696949	0.067734	0.0735447	0.255234	0.27004	0.297106	0.280306	0.300493	0.296347	0.0738916	0.0727924
non_hodgkins_lymphoma_dx_or_fh	0.160875	0.0934201	1.72206	0.0850585	9618	163506	0.00779512	0.0117257	NA	0.209145	0.0864698	0.0412306	0.344897	68.6628	68.232	66242	66458	25.8677	26.6705	0.382033	0.463765	0.0115054	0.0115958	0.0846964	0.0938767	0.241614	0.261738	0.289992	0.278939	0.304824	0.287767	0.067369	0.0660823
non_hodgkins_lymphoma	-0.0992972	0.151956	-0.653459	0.51346	9258	166644	0.00293357	0.00611136	NA	0.208429	0.086173	0.0395902	0.345192	68.4755	68.0578	66250	66494	25.8677	26.6705	0.380116	0.464682	0.0116842	0.0114581	0.085067	0.0937067	0.242804	0.262409	0.288401	0.277913	0.30436	0.289727	0.0676831	0.0647855
non_hodgkins_lymphoma_fh	-0.0596807	0.117891	-0.506235	0.612692	3572	39292	0.0214472	0.0249393	NA	0.0769177	0.0531682	0.0277622	0.111422	68.2254	67.827	66174	66107	25.8812	26.8108	0.374691	0.45567	0.00475737	0.00705773	0.0650174	0.0710716	0.248018	0.256467	0.297494	0.284918	0.313352	0.304718	0.0713606	0.0757676
iqb.bacterial_meningitis	0.309533	0.180585	1.71406	0.086518	3751	41261	0.00897529	0.00793122	NA	0.18204	0.0520528	0.0417444	0.195037	67.8022	67.4201	66557.5	65517	25.9085	26.9952	0.374205	0.463467	0.00615684	0.00705561	0.0677252	0.0735207	0.254699	0.271671	0.29488	0.279201	0.301361	0.29601	0.0751782	0.0725424
iqb.autism_fh	0.138167	0.0809384	1.70707	0.08781	4364	65460	0.0564882	0.0382676	NA	0.143461	0.0478059	0.0367925	0.174138	67.0885	66.7214	66167	66297	25.9085	27.0683	0.368525	0.470753	0.00604064	0.00747797	0.0686436	0.0723404	0.239703	0.267498	0.29709	0.280548	0.314662	0.302128	0.0738605	0.070008
positive_tb_test	-0.0936958	0.0557265	-1.68135	0.0926946	7137	49959	0.054772	0.0733677	NA	0.139782	0.0556957	0.0416492	0.191222	68.1956	67.7567	66653	66116	25.8812	26.9359	0.3706	0.480987	0.00797824	0.00807339	0.0701723	0.0751606	0.242248	0.265161	0.300091	0.28039	0.306981	0.301124	0.0725295	0.0700917
tuberculosis	-0.0781718	0.151972	-0.514383	0.606984	7289	51023	0.00714735	0.0098779	NA	0.138411	0.0553745	0.0428728	0.191933	68.1759	67.7316	66560	66240	25.8812	27.0136	0.371606	0.476511	0.00742837	0.00832081	0.0726919	0.0764348	0.24266	0.263171	0.300318	0.283423	0.304209	0.29762	0.0726919	0.0710297
iqb.sarcoma_fh	0.130008	0.0775183	1.67712	0.0935183	2767	49806	0.0541975	0.0643486	NA	0.14224	0.0522892	0.0358739	0.170563	67.3141	66.9475	66614	66058	25.8969	27.0143	0.370892	0.459359	0.00629723	0.00671927	0.0600336	0.0704469	0.24937	0.268911	0.290092	0.277035	0.31738	0.301875	0.0768262	0.0750123
chronic_hives	-0.0855278	0.0510083	-1.67674	0.0935931	9911	138754	0.0723048	0.0596711	NA	0.144916	0.095019	0.0435341	0.314156	68.7065	68.2422	66393	66297	25.8561	26.6811	0.382064	0.47328	0.0109311	0.0115883	0.0838477	0.0932926	0.239198	0.26146	0.29321	0.277557	0.304913	0.290837	0.0679012	0.0652646
state_of_residence	0.0011888	0.000713486	1.66619	0.0956757	6878	103170	NA	NA	18.3604	0.137149	0.0752581	0.0320133	0.0259977	68.2877	67.8662	66378	66288	25.9108	26.9037	0.388281	0.471922	0.00790722	0.00935427	0.0799508	0.0841885	0.244597	0.263264	0.294852	0.282488	0.304164	0.294419	0.0685293	0.0662865
iqb.congenital_deafness	0.258713	0.162713	1.58999	0.111836	5344	69472	0.0085639	0.0066697	NA	0.189411	0.0485859	0.0434132	0.206266	67.5346	67.1299	66481	66007	25.8996	26.992	0.372244	0.470561	0.00658514	0.00783785	0.0693791	0.0728105	0.249294	0.269502	0.295861	0.281099	0.304563	0.297324	0.074318	0.0714273
lupus	-0.25179	0.159288	-1.58072	0.113941	8457	101484	0.0143867	0.00921403	NA	0.316233	0.13097	0.052037	0.365742	68.713	68.27	66555	66489	25.8472	26.6003	0.366815	0.451314	0.00913088	0.00976032	0.0723706	0.0762056	0.238586	0.25361	0.300473	0.27866	0.308083	0.306411	0.0713561	0.0753537
iqb.sun_allergy_v2	-0.232226	0.14722	-1.57741	0.114701	2140	36380	0.033705	0.0273364	NA	0.0566719	0.0482087	0.0259086	0.111812	67.515	67.1539	66291.5	65679	26.0577	27.2657	0.369401	0.474507	0.00706714	0.00704389	0.0656234	0.0723891	0.258455	0.279311	0.293286	0.282804	0.304897	0.290517	0.0706714	0.0679357
iqb.chronic_sinus_infections	0.107058	0.0686161	1.56025	0.1187	3792	56880	0.0592018	0.0630934	NA	0.183099	0.0511933	0.0419139	0.195873	67.7793	67.3629	66685	65725	25.9024	27.0071	0.369989	0.462181	0.00611522	0.00723265	0.0643708	0.0728431	0.257161	0.273248	0.292565	0.278629	0.30737	0.294257	0.0724171	0.0737903
lung_cancer_dx_or_fh	0.0810129	0.0522044	1.55184	0.1207	10570	158550	0.0250632	0.0385289	NA	0.213777	0.0886057	0.0432415	0.3489	68.8928	68.4278	66435	66481	25.8561	26.6705	0.381788	0.463856	0.0109666	0.0114606	0.0836521	0.0932035	0.240882	0.260589	0.29342	0.277637	0.303494	0.291719	0.0675848	0.0653911
lung_cancer_fh	-0.0715006	0.0558252	-1.28079	0.200266	3572	39292	0.101599	0.140677	NA	0.0788074	0.0530982	0.026899	0.112869	68.2254	67.8328	66174	66241	25.8812	26.7001	0.374691	0.454188	0.00475737	0.00666061	0.0650174	0.0699364	0.248018	0.25858	0.297494	0.282305	0.313352	0.307049	0.0713606	0.0754686
multiples_pc	0.181014	0.11811	1.53259	0.125376	5169	118887	0.009301	0.0127039	NA	0.21317	0.0922567	0.0663088	0.346078	68.916	68.4205	65686	65461.5	24.8579	25.7457	0.33145	0.431337	0.01052	0.0119532	0.104899	0.121452	0.284941	0.316374	0.289149	0.263714	0.268711	0.246065	0.0417794	0.0404416
current_birth_control	-0.180479	0.118141	-1.52766	0.126597	2571	61704	0.150601	0.034788	NA	0.17324	0.0504862	0.0527577	0.201727	66.6278	66.2394	64212.5	64985	25.2954	26.1323	0.321834	0.438852	0.00783162	0.00667358	0.0841899	0.0937433	0.288302	0.321017	0.29907	0.270153	0.269701	0.262892	0.0509055	0.0455213
kidney_cancer	0.21525	0.141226	1.52415	0.127471	10490	157350	0.00230058	0.00540396	NA	0.211803	0.0875536	0.0429755	0.348016	68.877	68.4153	66471	66402	25.8473	26.6705	0.381395	0.465449	0.0110045	0.0113998	0.0836852	0.0940744	0.240179	0.260669	0.293026	0.276583	0.304415	0.29102	0.0676903	0.0662537
iqb.vegan	-0.222423	0.146566	-1.51756	0.129126	5395	70135	0.0145949	0.0111346	NA	0.189276	0.0475175	0.0435324	0.20519	67.5741	67.1779	66517	65766	25.9081	26.9292	0.374574	0.470831	0.00721098	0.0080267	0.0686206	0.0734522	0.250291	0.270045	0.295883	0.279441	0.304489	0.298516	0.0735055	0.070519
vertigo	0.106054	0.0701031	1.51283	0.130323	4699	14097	0.054229	0.0640562	NA	0.35199	0.106193	0.0708129	0.373005	69.0281	68.6167	67354	68176	25.8224	26.3667	0.357386	0.415957	0.00580507	0.00437858	0.071494	0.0468171	0.23037	0.211631	0.309502	0.27877	0.307363	0.349949	0.0754659	0.108454
iqb.age_started_reading	-0.0269604	0.0180188	-1.49624	0.134592	2499	39984	NA	NA	1.19269	0.139609	0.0520679	0.0370266	0.167102	67.8587	67.4304	66083	64831	26.2301	27.1087	0.382887	0.464815	0.00416474	0.00590271	0.0606201	0.0667617	0.26099	0.271117	0.290143	0.278823	0.309579	0.305283	0.0745025	0.0721119
iqb.distance_to_freeway	-0.0345375	0.0231058	-1.49476	0.134978	2382	30966	NA	NA	0.94831	0.323168	0.0683999	0.0495982	0.274589	68.4165	68.0533	66667.5	66082	25.8813	26.6705	0.364777	0.448971	0.00654308	0.00530453	0.061614	0.0567585	0.243184	0.2483	0.304798	0.286155	0.30807	0.316005	0.0757906	0.0874765
iqb.low_hdl	-0.0523131	0.0350791	-1.49129	0.135885	4946	74190	0.202594	0.267754	NA	0.189522	0.048284	0.0419784	0.204066	67.373	67.0036	66528.5	66132	25.8966	26.9292	0.371742	0.465682	0.0058346	0.00701043	0.0657027	0.0699216	0.247844	0.266945	0.29173	0.280168	0.313039	0.30321	0.0758498	0.0727457
high_tg	0.0438165	0.0565927	0.774244	0.438787	2368	11840	0.234802	0.241554	NA	0.0476492	0.0498311	0.0182995	0.183207	67.8682	67.5053	65907	66982	26.236	26.8227	0.380495	0.455019	0.00755556	0.00611648	0.0613333	0.0679018	0.230222	0.239961	0.288889	0.281447	0.338667	0.326655	0.0733333	0.0779186
jak2_v617f_cc	0.224773	0.150904	1.48951	0.136352	10224	122688	0.00300867	0.00499579	NA	0.246118	0.100593	0.054758	0.352466	69.2673	68.812	65725	66343	25.8811	26.6335	0.388783	0.467933	0.0119086	0.0121188	0.0885098	0.0951099	0.246701	0.262752	0.286289	0.275967	0.30029	0.288171	0.0663019	0.0658822
mpn_or_v617f	-0.219198	0.14969	-1.46435	0.143098	10225	122700	0.00342348	0.00557457	NA	0.247493	0.100816	0.0556329	0.352642	69.2673	68.8228	65745.5	66435	25.881	26.6335	0.388783	0.467892	0.0119067	0.0122479	0.0884956	0.0933249	0.246822	0.263335	0.286243	0.277864	0.300241	0.287138	0.0662912	0.0660896
iqb.self_rated_math_ability	-0.0210115	0.0142196	-1.47764	0.139504	6614	105824	NA	NA	0.9609	0.131797	0.0572226	0.0416496	0.215861	67.6557	67.2322	66685	66346	25.8852	26.8837	0.37873	0.470557	0.00914746	0.00874632	0.0742774	0.0802253	0.242774	0.264245	0.296195	0.281543	0.307538	0.297245	0.0700695	0.0679956
iqb.math_class	-0.0111346	0.00812856	-1.36981	0.170746	5449	65388	NA	NA	1.95183	0.140901	0.054576	0.0409814	0.178678	67.3215	66.8915	66813	66250	25.9085	26.9037	0.378212	0.46502	0.00483092	0.00404959	0.0623628	0.0614543	0.240668	0.265426	0.304787	0.287734	0.312473	0.310025	0.0748792	0.0713119
iqb.sugery_shoulder_dislocation	0.202281	0.136901	1.47758	0.139521	3932	47184	0.0129606	0.0157289	NA	0.18726	0.0529189	0.0437828	0.201248	67.7304	67.3507	66494	65546	25.9024	27.0314	0.373204	0.46228	0.00653391	0.00738325	0.067206	0.071041	0.257623	0.271615	0.295582	0.281451	0.298071	0.296687	0.0749844	0.0718236
t1d	-0.219415	0.148537	-1.47718	0.139629	10516	147224	0.00563425	0.00624445	NA	0.207138	0.0908711	0.0443641	0.345765	68.8791	68.4164	66406	66464	25.8561	26.6705	0.381371	0.465152	0.0107636	0.0114365	0.0840826	0.0926866	0.241484	0.261127	0.292263	0.278581	0.303913	0.290341	0.067494	0.065828
kidney_disease	0.115194	0.0781212	1.47456	0.140331	8381	167620	0.012093	0.0200908	NA	0.185476	0.0853972	0.0373862	0.330009	68.2885	67.8562	66242	66489	25.8786	26.6752	0.378651	0.46509	0.0117113	0.011214	0.0837359	0.0928761	0.243156	0.261144	0.291173	0.27876	0.302298	0.291234	0.0679256	0.0647715
iqb.chronic_kidney_disease	-0.138247	0.13173	-1.04947	0.293961	3171	34881	0.0182362	0.0246242	NA	0.28645	0.0691422	0.0502208	0.268054	67.7001	67.3294	66431.5	66638	25.8812	26.6335	0.353329	0.449611	0.00763052	0.0057173	0.062249	0.0560376	0.232932	0.244344	0.303614	0.281242	0.31004	0.322845	0.0835341	0.0898143
chronic_kidney_disease	-0.0536907	0.0880267	-0.609937	0.541904	7167	157674	0.012213	0.0208747	NA	0.0680292	0.0362471	0.0351915	0.289461	67.894	67.4609	66139	66471	25.8852	26.8227	0.38113	0.472913	0.0118306	0.0110935	0.0845268	0.0921517	0.242528	0.264424	0.290473	0.278935	0.301993	0.289104	0.0686488	0.0642922
pancreatitis	0.165415	0.11286	1.46567	0.142738	5784	144600	0.0112279	0.0133059	NA	0.0275428	0.0354625	0.0300963	0.284711	67.7906	67.3638	66132	66339	25.8852	26.738	0.387192	0.471368	0.0126425	0.0112355	0.0844017	0.0934891	0.242343	0.263628	0.286503	0.278462	0.307336	0.288489	0.0667735	0.0646964
pancreatic_cancer_dx_or_fh	0.139749	0.0956876	1.46047	0.144161	10576	158640	0.00638043	0.0100109	NA	0.212504	0.0890282	0.0444225	0.347609	68.8837	68.4339	66441.5	66343	25.8561	26.6705	0.381982	0.463226	0.0109736	0.0116728	0.0837055	0.0930474	0.240909	0.259376	0.293224	0.27927	0.30356	0.291588	0.0676279	0.0650454
pancreatic_cancer_fh	0.00396238	0.0975846	0.0406046	0.967611	3572	39292	0.026011	0.0381439	NA	0.0773376	0.0537514	0.0274356	0.112589	68.2254	67.8196	66174	66082	25.8812	26.7525	0.374691	0.453859	0.00475737	0.00711617	0.0650174	0.0704748	0.248018	0.256704	0.297494	0.285251	0.313352	0.304896	0.0713606	0.0755578
iqb.finasteride	0.108941	0.074597	1.46039	0.144183	3947	55258	0.0332133	0.053661	NA	0.184461	0.0523773	0.0434929	0.198463	67.7808	67.3442	66969	65774	25.891	26.9708	0.366887	0.462568	0.00464972	0.00681344	0.0654061	0.0689556	0.255735	0.271983	0.293552	0.28015	0.307812	0.298682	0.0728456	0.0734165
iqb.sleep_paralysis	-0.0829864	0.0570204	-1.45538	0.145564	2590	77700	0.227675	0.155486	NA	0.0241749	0.0384606	0.0261427	0.117935	66.4278	65.9752	66587	66208	25.8966	27.1754	0.37319	0.471338	0.00675139	0.0076354	0.0694996	0.0777782	0.248213	0.277789	0.293884	0.282892	0.314535	0.289499	0.0671168	0.0644064
iqb.tanning_bed_use	-0.0200642	0.014393	-1.39403	0.163309	2083	27079	NA	NA	1.7971	0.279713	0.0726631	0.0459159	0.248851	67.8272	67.5087	66242	65886.5	25.8967	26.6705	0.359342	0.451489	0.00589275	0.00497203	0.0606953	0.0564015	0.238067	0.247721	0.301709	0.283509	0.311727	0.315051	0.0819093	0.0923451
congenital_heart_defect	0.0849141	0.0611682	1.38821	0.165074	10669	149366	0.0275895	0.0289312	NA	0.211216	0.0897804	0.0463086	0.346562	68.8909	68.4278	66483.5	66481	25.8561	26.6705	0.379868	0.466155	0.0106952	0.0115561	0.0826331	0.0943326	0.240387	0.26046	0.294627	0.276738	0.304304	0.291395	0.0673542	0.0655184
iqb.fresh_cantaloupe_yummy	-0.0815095	0.0590118	-1.38124	0.167205	3815	53410	0.85093	0.906824	NA	0.183364	0.0522848	0.0416951	0.192311	67.9717	67.5989	66517	65794	25.9085	27.0071	0.373829	0.470124	0.00637349	0.00697344	0.0681963	0.0722347	0.258764	0.272239	0.292862	0.279557	0.299554	0.297105	0.0742511	0.0718906
iqb.shin_splints	-0.0505014	0.0367245	-1.37514	0.169088	3718	55770	0.43509	0.381001	NA	0.185264	0.0522122	0.0417731	0.197452	67.6853	67.2955	66653	65817	25.9085	27.0397	0.375692	0.464864	0.00655523	0.00704597	0.0668633	0.0704157	0.258604	0.273912	0.290069	0.279879	0.303179	0.298595	0.0747296	0.0701515
corrective_eye_surgery	-0.105171	0.0765133	-1.37454	0.169274	4624	13872	0.0425708	0.0587154	NA	0.341317	0.104725	0.0660143	0.368242	68.9397	68.5062	67328	67845	25.8224	26.3921	0.356914	0.407935	0.00613121	0.00403542	0.0714286	0.0484251	0.23084	0.20009	0.308093	0.2873	0.308706	0.353884	0.0748007	0.106266
hidradenitis	0.199186	0.147055	1.3545	0.175577	6631	152513	0.00563002	0.00453049	NA	0.0543344	0.0361936	0.0338059	0.285509	67.8587	67.4363	66052	66480	25.8906	26.8443	0.382523	0.471095	0.012209	0.0110215	0.0835097	0.0918021	0.242064	0.264115	0.289598	0.278641	0.30376	0.289677	0.0688589	0.0647436
centenarian_parent	-0.278309	0.20742	-1.34177	0.179672	13196	131960	0.000861263	0.00152939	NA	0.238502	0.100333	0.0595153	0.366702	69.7658	69.2822	66483.5	66260	25.8166	26.6335	0.38431	0.472637	0.0113384	0.0123997	0.0855312	0.0958095	0.239832	0.259817	0.293074	0.277216	0.303303	0.288873	0.0669214	0.0658843
hemorrhoid_surgery	-0.10298	0.0768003	-1.34088	0.17996	4615	13845	0.0329458	0.0584507	NA	0.341928	0.105471	0.0652221	0.367714	68.9343	68.5146	67274.5	68140	25.8224	26.4178	0.35746	0.409627	0.00613497	0.00450045	0.0717791	0.0484923	0.230675	0.207696	0.307669	0.27689	0.309202	0.351598	0.0745399	0.110824
nearsighted_before_age_10	0.0615901	0.047541	1.29551	0.195143	3436	10308	0.261009	0.243233	NA	0.371071	0.0962602	0.0634459	0.391589	68.4569	68.0244	67868	68085	25.7808	26.4419	0.351369	0.40639	0.00500417	0.00512328	0.0629691	0.0477105	0.217264	0.20253	0.31568	0.284502	0.321101	0.352386	0.0779817	0.107749
iqb.handedness	-0.0573353	0.0446831	-1.28315	0.199438	3087	43218	NA	NA	0.438835	0.140849	0.0504913	0.0355037	0.16577	67.6359	67.2616	66088.5	65593	26.0547	27.1538	0.377583	0.465558	0.00678733	0.00686758	0.0637255	0.0706418	0.258296	0.275969	0.290724	0.277315	0.305053	0.296976	0.0754148	0.0722308
left_handed	0.039715	0.0540304	0.73505	0.462309	4481	44810	0.103258	0.104826	NA	0.146741	0.0594023	0.0392161	0.180946	68.0417	67.65	66389	66007	25.8969	26.9752	0.370034	0.464704	0.00588687	0.00644806	0.0724341	0.071715	0.251088	0.267359	0.290248	0.281618	0.30407	0.298577	0.0762734	0.0742838
iqb.run_marathon	-0.106404	0.0836284	-1.27234	0.203254	2672	32064	0.0745289	0.0723169	NA	0.329629	0.0684304	0.0525104	0.282848	68.3432	67.9728	67120	66242	25.8813	26.6612	0.363899	0.447658	0.00581395	0.00556027	0.0687984	0.0576289	0.242733	0.249317	0.302326	0.280087	0.300872	0.317265	0.0794574	0.0901423
dyslexia	-0.104543	0.0825624	-1.26623	0.205431	6694	46858	0.0392093	0.0352181	NA	0.22832	0.0627241	0.0528832	0.244771	68.5155	68.0923	66813	65891	25.8561	26.8462	0.367561	0.462099	0.00616396	0.00633606	0.0690364	0.0731801	0.243682	0.262137	0.30039	0.278759	0.307993	0.300455	0.0727347	0.0791322
adhd	-0.0683733	0.0541943	-1.26163	0.207081	10477	157155	0.0872323	0.0384592	NA	0.206923	0.0909671	0.0448124	0.343246	68.8873	68.4283	66378	66517	25.8473	26.6705	0.381615	0.466494	0.0106952	0.0113278	0.083015	0.0937398	0.240387	0.260466	0.293736	0.278349	0.304304	0.290085	0.0678635	0.0660319
adhd_add_meds	-0.0982565	0.0908586	-1.08142	0.279509	4441	75497	0.0796387	0.0336761	NA	0.478759	0.188884	0.033551	0.375191	68.3477	67.9789	66448	66802	25.7886	26.4475	0.35504	0.43618	0.00533333	0.0064396	0.0643333	0.0620684	0.231	0.234282	0.302667	0.286756	0.316333	0.322704	0.0803333	0.0877492
iqb.seasonal_affective_disorder	0.0528003	0.0419954	1.25729	0.208649	2747	46699	0.495203	0.422218	NA	0.143995	0.0520568	0.0367067	0.166748	67.4918	67.12	66000	65339	26.1323	27.1651	0.374061	0.467695	0.00555556	0.00712749	0.0662393	0.0716251	0.256838	0.270645	0.289744	0.278097	0.305983	0.29898	0.075641	0.0735257
hysterectomy	0.0520518	0.0420053	1.23917	0.215283	3225	61275	0.232546	0.328713	NA	0.189581	0.0514109	0.0577829	0.216915	67.4205	66.9968	64821	65466	25.0352	26.0528	0.320326	0.435891	0.0070132	0.0074025	0.0878713	0.0954502	0.289604	0.318268	0.299505	0.268797	0.269389	0.263541	0.0466172	0.0465415
hormone_replacement_therapy	-0.0332846	0.0453453	-0.734026	0.462933	2275	65975	0.482335	0.535341	NA	0.168659	0.049011	0.0506227	0.194154	68.633	68.3049	64387	64835	25.305	26.2031	0.320495	0.443839	0.00714678	0.00711945	0.0852117	0.0971777	0.285871	0.326966	0.297966	0.262218	0.272677	0.26098	0.051127	0.045539
iqb.hormone_replacement_therapy	-0.0221379	0.0496304	-0.446055	0.655557	2056	26728	0.486827	0.537521	NA	0.169018	0.0486381	0.0509311	0.197749	68.3288	68.0342	64110	64965	25.4419	26.3476	0.324934	0.444641	0.00667071	0.00772339	0.0812614	0.0964975	0.294118	0.332735	0.29715	0.261248	0.270467	0.256668	0.0503335	0.045128
iqb.identical_twin	0.230936	0.186967	1.23517	0.216768	5512	66144	0.00623978	0.00544267	NA	0.191736	0.0493748	0.0446997	0.208301	67.6401	67.2363	66560	65947	25.8969	26.9359	0.370923	0.46711	0.0073193	0.00788122	0.0702196	0.0748343	0.248628	0.269922	0.294602	0.278159	0.305124	0.296965	0.074108	0.0722383
sjogrens_syndrome	0.194664	0.1579	1.23283	0.217639	2355	49455	0.0179972	0.016657	NA	0.0296275	0.038371	0.0281992	0.277688	67.1006	66.6805	65784	66286	26.1323	26.7725	0.375456	0.455847	0.0127417	0.00891685	0.0746924	0.0777725	0.245167	0.258985	0.285589	0.281214	0.314148	0.301381	0.0676626	0.0717307
cardiac_ablation	-0.18807	0.153919	-1.22188	0.221754	4617	13851	0.00993298	0.0148365	NA	0.344542	0.103368	0.065627	0.36945	68.9404	68.5347	67295	68140	25.8224	26.4558	0.357284	0.412583	0.00613685	0.00486095	0.0711875	0.0458965	0.229518	0.207438	0.308684	0.290301	0.309604	0.347502	0.0748696	0.104002
stomach_cancer_fh	0.144178	0.120647	1.19504	0.232071	3572	39292	0.0146887	0.0223731	NA	0.0769177	0.0531682	0.0277622	0.111422	68.2254	67.827	66174	66107	25.8812	26.8108	0.374691	0.45567	0.00475737	0.00705773	0.0650174	0.0710716	0.248018	0.256467	0.297494	0.284918	0.313352	0.304718	0.0713606	0.0757676
stomach_cancer_dx_or_fh	0.066028	0.117464	0.562115	0.574038	8594	128910	0.00471001	0.00835612	NA	0.0643545	0.0415552	0.0376425	0.290675	68.5577	68.0773	66481	66481	25.8786	26.7001	0.383395	0.472501	0.0110755	0.0112247	0.0843341	0.0931075	0.240059	0.262675	0.2921	0.277135	0.304377	0.289351	0.0680544	0.0665065
alopecia_areata	0.163067	0.137255	1.18806	0.234811	7702	115530	0.00744341	0.0070842	NA	0.0350071	0.0413935	0.0318911	0.283855	68.2994	67.8318	66246	66250	25.8813	26.8227	0.38338	0.474246	0.0114509	0.0116145	0.0851836	0.0931306	0.242005	0.263447	0.292557	0.278085	0.302332	0.288734	0.0664712	0.0649892
iqb.fainted_giving_blood	0.0556033	0.0468482	1.18688	0.235275	3580	57280	0.214519	0.165035	NA	0.180595	0.0518403	0.0390733	0.189648	67.6631	67.2865	66476	65847	25.9108	27.0237	0.369618	0.465381	0.00677966	0.00701208	0.0667797	0.072849	0.256949	0.271766	0.29322	0.280931	0.302373	0.295744	0.0738983	0.071698
iqb.travel_preferences	-0.0196759	0.0169022	-1.1641	0.244383	2537	22833	NA	NA	1.30087	0.336421	0.0769807	0.0461963	0.297872	67.4722	67.1373	66982	66944	25.913	26.6331	0.362351	0.44124	0.00537057	0.00527616	0.0585392	0.0515595	0.240064	0.243305	0.3029	0.286115	0.310956	0.319442	0.0821697	0.0943031
iqb.mononucleosis	0.0535025	0.0465882	1.14841	0.250798	3735	56025	0.192897	0.164575	NA	0.184538	0.0517905	0.0409806	0.196419	67.7119	67.3223	66941	65807	25.9085	27.0358	0.371197	0.461288	0.00592105	0.00689399	0.0661184	0.0713911	0.258882	0.270485	0.297697	0.283704	0.299671	0.294384	0.0717105	0.0731419
iqb.breastfed_duration	0.0208612	0.0187503	1.11258	0.265891	2080	39520	NA	NA	1.26057	0.135192	0.053125	0.0354087	0.160168	66.8913	66.5435	66239	65517	26.1748	26.9861	0.354371	0.456203	0.00609418	0.00526762	0.0620499	0.0661965	0.261496	0.27099	0.291967	0.282842	0.309695	0.303591	0.0686981	0.0711129
vaginal_inf	-0.132512	0.11999	-1.10436	0.269437	2272	13632	0.0405037	0.0442656	NA	0.0151534	0.0384809	0.0422535	0.272133	66.9054	66.5335	64110	65774	25.0699	25.8472	0.342683	0.435794	0.012958	0.0105028	0.103217	0.117318	0.285523	0.328641	0.286863	0.26175	0.269437	0.243277	0.0420018	0.0385102
iqb.canker_sore	0.0423018	0.0386195	1.09535	0.273364	3749	67482	0.741993	0.703753	NA	0.0832503	0.0444048	0.032191	0.133018	67.0942	66.7132	66402	66089	25.9085	27.1754	0.372633	0.478957	0.00683913	0.0075398	0.0660125	0.0746714	0.250372	0.275275	0.294083	0.278004	0.309248	0.297249	0.0734463	0.0672608
iqb.lifeguard	-0.0869937	0.0812613	-1.07054	0.284375	2351	30563	0.0815171	0.0868931	NA	0.328432	0.0684207	0.0504345	0.275354	68.2429	67.8739	66181	66114	25.8812	26.681	0.360132	0.447065	0.00666667	0.00541765	0.0605556	0.0570823	0.242778	0.247537	0.310556	0.287874	0.305	0.310924	0.0744444	0.0911643
iqb.dark_chocolate_sneeze	0.137386	0.129359	1.06205	0.288214	5088	66144	0.0123759	0.0124803	NA	0.187612	0.0482087	0.0427336	0.206171	67.5356	67.1503	66541.5	65924	25.8966	26.9292	0.371999	0.468086	0.00564833	0.00777009	0.0675344	0.0735557	0.244597	0.26647	0.299607	0.280894	0.308694	0.299372	0.0739194	0.0719384
liver_cysts	0.119868	0.115591	1.037	0.299737	7205	79255	0.00779256	0.0106523	NA	0.479158	0.185936	0.058929	0.393153	68.9292	68.5505	66888	67157	25.7863	26.4152	0.35936	0.435151	0.00657895	0.00639881	0.0664261	0.0625496	0.233022	0.234325	0.304542	0.286731	0.313243	0.320437	0.0761885	0.0895585
aortic_aneurysm	-0.124331	0.120776	-1.02943	0.303276	9582	143730	0.00413154	0.0103514	NA	0.143818	0.0406948	0.0361942	0.328865	68.6987	68.2319	66508.5	66242	25.8677	26.6752	0.381229	0.465755	0.0107654	0.0112013	0.0834974	0.0930802	0.240383	0.262499	0.29316	0.279896	0.304713	0.288703	0.0674806	0.06462
elevated_liver_test	0.0560596	0.0559532	1.0019	0.31639	7135	78485	0.0435689	0.0449895	NA	0.48178	0.186008	0.0604064	0.395515	68.9285	68.5451	66959	67078	25.7886	26.4419	0.360433	0.436062	0.00642674	0.00685104	0.0655527	0.0619868	0.233076	0.232406	0.30527	0.286862	0.312982	0.323258	0.0766924	0.0886353
nafld	-0.0609725	0.0931847	-0.654319	0.512906	8310	157890	0.014477	0.0145788	NA	0.193466	0.0881528	0.040698	0.335806	68.3971	67.9791	66297	66435	25.8561	26.6705	0.377845	0.464273	0.0115658	0.0114609	0.0830368	0.0932507	0.242141	0.260844	0.290777	0.278456	0.30516	0.290655	0.0673191	0.0653328
iqb.carried_epipen	-0.0577949	0.0583192	-0.99101	0.32168	5582	89312	0.0749402	0.0660737	NA	0.122094	0.054113	0.0399604	0.180791	67.4008	66.9967	66653	66435	25.8852	26.9766	0.372102	0.473932	0.00931217	0.00809335	0.0708995	0.0778922	0.24381	0.267284	0.296085	0.281842	0.30709	0.297533	0.0728042	0.0673555
age_voice_deepened	-0.0266846	0.0271999	-0.981054	0.326566	2086	31290	NA	NA	0.860106	0.193043	0.049976	0.0295122	0.200563	67.0925	66.7338	67318.5	66578	26.6248	27.5092	0.426187	0.499681	0.004245	0.00704003	0.0527592	0.0565575	0.225591	0.227258	0.28866	0.286743	0.347483	0.334599	0.0812614	0.0878026
psoriatic_arthritis_unfiltered	-0.127065	0.133786	-0.949759	0.342235	7295	138605	0.00652647	0.00809459	NA	0.0847224	0.0387252	0.0330363	0.299726	67.9056	67.4954	66189	66489	25.8852	26.7308	0.384219	0.469717	0.0117423	0.0108773	0.084735	0.0925281	0.240717	0.262707	0.290225	0.279361	0.305459	0.290482	0.0671215	0.0640458
psoriasis	0.0423994	0.0455842	0.930133	0.352302	10519	147266	0.0466251	0.0516209	NA	0.205216	0.089248	0.0448458	0.343898	68.838	68.3717	66397	66304	25.8561	26.6705	0.381235	0.468576	0.0111054	0.0117546	0.0836099	0.0935265	0.240107	0.261417	0.293209	0.279014	0.304059	0.288881	0.0679091	0.0654073
iqb.psoriatic_arthritis	-0.00643371	0.161199	-0.0399116	0.968164	2665	13325	0.016942	0.0226391	NA	0.40788	0.0819262	0.0493433	0.345341	67.5422	67.16	66635	66762	25.9024	26.6248	0.363331	0.435051	0.00667037	0.00691094	0.0705948	0.0522884	0.23124	0.24436	0.313508	0.281393	0.301834	0.325597	0.0761534	0.089451
psoriatic_arthritis	-0.00249771	0.15205	-0.0164269	0.986894	10571	158565	0.00429989	0.0050551	NA	0.205373	0.0878701	0.0453186	0.343836	68.8079	68.3455	66339	66279	25.8561	26.6705	0.380617	0.465273	0.0108571	0.0114165	0.084302	0.0933468	0.240388	0.259111	0.292502	0.278516	0.304253	0.291354	0.067697	0.0662553
cavities_many	0.0553249	0.0609231	0.908111	0.36382	4690	42210	0.789984	0.911983	NA	0.187441	0.0572281	0.0445203	0.204776	68.1695	67.7547	66813	65794	25.8966	26.9206	0.371389	0.462905	0.00645328	0.00698116	0.0681466	0.0694027	0.249871	0.269198	0.295044	0.284095	0.30795	0.296655	0.0725348	0.0736673
number_of_cavities	0.0278477	0.0477801	0.58283	0.560008	4690	42210	NA	NA	0.361783	0.187441	0.0572281	0.0445203	0.204776	68.1695	67.7547	66813	65794	25.8966	26.9206	0.371389	0.462905	0.00645328	0.00698116	0.0681466	0.0694027	0.249871	0.269198	0.295044	0.284095	0.30795	0.296655	0.0725348	0.0736673
dental_superstar	0.0446925	0.125983	0.35475	0.722777	4690	42210	0.0585657	0.0180384	NA	0.187441	0.0572281	0.0445203	0.204776	68.1695	67.7547	66813	65794	25.8966	26.9206	0.371389	0.462905	0.00645328	0.00698116	0.0681466	0.0694027	0.249871	0.269198	0.295044	0.284095	0.30795	0.296655	0.0725348	0.0736673
iqb.red_wine_headache	-0.0474571	0.0528442	-0.898056	0.369156	3182	47730	0.209474	0.168624	NA	0.186302	0.0546629	0.0409923	0.20064	67.8048	67.3675	67267.5	66482	25.8677	26.9292	0.38627	0.478419	0.00500963	0.00628348	0.0578035	0.0651009	0.245087	0.259786	0.301734	0.283169	0.311368	0.309667	0.0789981	0.075994
heart_attack	0.0449866	0.0501597	0.896866	0.36979	10612	148568	0.0209019	0.0507036	NA	0.207281	0.0906772	0.0455962	0.344679	68.866	68.4079	66435	66481	25.8561	26.6705	0.380747	0.467446	0.0109973	0.0116509	0.0831753	0.0942642	0.239793	0.26075	0.294147	0.278387	0.304639	0.289032	0.0672481	0.0659147
iqb.legally_blind	0.173418	0.193765	0.894993	0.370791	3961	55454	0.00940892	0.00725406	NA	0.185946	0.0513338	0.0426828	0.201195	67.8846	67.5249	66651.5	65774	25.8966	26.992	0.369702	0.462947	0.00619771	0.00737705	0.0666253	0.0726628	0.258134	0.269273	0.294701	0.279996	0.299039	0.298759	0.0753021	0.0719318
iqb.red_wine_sneeze	-0.115504	0.131877	-0.875846	0.381114	3446	51690	0.0242125	0.0212565	NA	0.188425	0.0539938	0.0404817	0.199634	67.9684	67.5725	67280	66242	25.8852	26.9861	0.386557	0.470749	0.00497159	0.00629606	0.0628551	0.0686366	0.248935	0.264816	0.291903	0.279817	0.314631	0.304715	0.0767045	0.0757196
iqb.sweat_during_workout	0.0170203	0.0195826	0.869156	0.384762	3130	50080	NA	NA	1.02774	0.143037	0.0527157	0.0353693	0.1704	67.1642	66.7977	66614	65838	25.9085	27.1087	0.368294	0.461171	0.00519673	0.00612982	0.0631032	0.0679641	0.250557	0.267684	0.293244	0.281319	0.311062	0.303694	0.0768374	0.0732083
prostate_cancer_fh	0.0487886	0.057852	0.843334	0.399042	3527	38797	0.0912162	0.116979	NA	0.0784661	0.0520745	0.0260609	0.112182	68.237	67.8363	66094	66286	25.8812	26.7525	0.375547	0.456151	0.0048185	0.00677069	0.0645679	0.0702145	0.24735	0.25698	0.298105	0.2837	0.312881	0.307969	0.0722775	0.0743661
prostate_cancer_dx_or_fh	0.0287595	0.0396775	0.724831	0.468556	7918	126688	0.0562356	0.104936	NA	0.197814	0.0826932	0.0344041	0.306762	68.9703	68.5121	66614	66480	25.9085	27.0237	0.400168	0.47545	0.00998502	0.0107385	0.0720586	0.079288	0.227659	0.244229	0.294392	0.282858	0.318689	0.30761	0.0772175	0.075277
aortic_stenosis	-0.121757	0.145524	-0.836681	0.402772	7673	161133	0.0029347	0.00703766	NA	0.127081	0.0922064	0.0392285	0.304361	68.1504	67.7215	66240	66439	25.8677	26.6811	0.38159	0.46973	0.0120445	0.0112433	0.0832444	0.0918499	0.241653	0.264342	0.288916	0.279364	0.306144	0.288931	0.0679982	0.0642707
handclasp_right_thumb_on_top	0.0354207	0.0424915	0.833596	0.404509	2804	22432	0.452403	0.483159	NA	0.274211	0.0821842	0.0487003	0.26058	68.4112	68.03	66980.5	66517.5	25.8969	26.6395	0.35567	0.445107	0.00470286	0.00394317	0.0645575	0.0501346	0.237281	0.241597	0.303976	0.283783	0.308251	0.32553	0.0812313	0.0950116
hair_image_change	0.0103551	0.0124999	0.828411	0.407438	2381	14286	NA	NA	1.90924	0.0763785	0.138537	0.0221396	0.138117	67.4708	67.0695	66589	66181	25.8677	26.6335	0.346948	0.435885	0.00566449	0.00542026	0.0697168	0.0571799	0.244009	0.241087	0.298475	0.28903	0.310675	0.323154	0.0714597	0.0841286
is_a_reliable_worker	-0.0207939	0.025213	-0.824729	0.409525	3716	26012	NA	NA	0.786261	0.0341093	0.0607172	0.0234459	0.120257	67.56	67.1238	66306	65710	25.891	27.1274	0.365556	0.462929	0.00564016	0.00731087	0.0747321	0.0709234	0.254653	0.267721	0.293288	0.282025	0.301466	0.300739	0.07022	0.071281
myringotomy	0.101239	0.12596	0.803741	0.421546	4620	13860	0.0430747	0.020184	NA	0.344805	0.106981	0.0676948	0.371645	68.9524	68.4896	67295	67280	25.8224	26.4085	0.356685	0.412483	0.00613874	0.00474576	0.0718232	0.0481356	0.230816	0.210847	0.308471	0.278192	0.307858	0.348701	0.0748926	0.109379
iqb.hispanic_origin	0.150396	0.191001	0.787411	0.431041	2451	29412	0.0156736	0.01315	NA	0.324954	0.0688887	0.0530396	0.276779	68.3186	67.9748	66802	66083	25.8812	26.6752	0.359495	0.448399	0.00740741	0.00550487	0.0645503	0.0570365	0.243386	0.246904	0.304762	0.282226	0.303704	0.31811	0.0761905	0.0902187
iqb.dupuytrens_contracture	-0.0779242	0.100393	-0.776195	0.437634	4255	68080	0.0155484	0.0290178	NA	0.13996	0.0476118	0.0363171	0.170733	66.9598	66.553	66402	66168	26.0147	27.0071	0.372016	0.468462	0.00613497	0.00695949	0.0635806	0.0696461	0.245956	0.26777	0.296152	0.285765	0.312047	0.299821	0.0761294	0.0700384
fraternal_twin	0.12092	0.156345	0.773418	0.439275	3795	41745	0.0130351	0.0120334	NA	0.181686	0.0532718	0.042007	0.196794	67.9244	67.5353	66741	65594	25.9085	27.0071	0.374142	0.464965	0.00641849	0.0075549	0.0686778	0.0708346	0.258986	0.272416	0.294929	0.277716	0.294608	0.299151	0.07638	0.072328
iqb.yogurt_frequency	0.0115138	0.0150177	0.766682	0.44327	3153	28377	NA	NA	1.29991	0.146273	0.0515382	0.0356169	0.17209	67.3597	67.0009	66494	65307	26.0449	27.1489	0.368168	0.468143	0.0063197	0.00709922	0.063197	0.0699604	0.254275	0.275838	0.294052	0.279387	0.307807	0.298456	0.0743494	0.0692587
peripheral_artery_dis	-0.111059	0.145425	-0.763684	0.445056	5740	143500	0.00476571	0.0104932	NA	0.028625	0.0349571	0.0291879	0.284528	67.5481	67.1258	66239.5	66517	25.8813	26.7439	0.382271	0.46623	0.012428	0.0104794	0.0814121	0.0905635	0.242075	0.262158	0.287104	0.279329	0.309618	0.293037	0.0673631	0.0644331
iqb.jaundice	0.0900134	0.118887	0.757133	0.44897	2199	41781	0.0628864	0.0338108	NA	0.111119	0.0507503	0.0346521	0.141496	67.6971	67.3966	66614	65686	26.0526	27.1087	0.370609	0.473834	0.00461066	0.0058426	0.0625	0.0683073	0.254098	0.271721	0.288422	0.27751	0.310963	0.303169	0.0794057	0.0734498
carotid_artery_dis	0.0716232	0.0949128	0.754621	0.450476	5794	144850	0.00885276	0.0218064	NA	0.0279732	0.0347973	0.0292942	0.283456	67.6431	67.2084	66241	66354	25.8813	26.7725	0.384063	0.467107	0.0124955	0.01063	0.0828276	0.0918993	0.241164	0.262924	0.287754	0.279561	0.309175	0.289949	0.0665834	0.0650368
iqb.ganglion_cyst_foot	0.0767922	0.101889	0.753685	0.451038	3681	51534	0.0253531	0.028706	NA	0.182287	0.0510369	0.0414742	0.195201	67.7096	67.2954	66619.5	65564	26.0389	27.0071	0.372757	0.465897	0.00560501	0.0064582	0.066271	0.0704466	0.253215	0.273168	0.299703	0.279555	0.301682	0.297932	0.0735246	0.0724411
pcos	-0.0704666	0.0935605	-0.753166	0.45135	3763	109127	0.0598297	0.0336788	NA	0.0948977	0.0471521	0.0510231	0.29736	67.6208	67.1705	65517	65466	24.9932	25.8473	0.328058	0.435096	0.0103862	0.0110398	0.104187	0.11615	0.284648	0.315482	0.291139	0.267317	0.267121	0.249617	0.0425187	0.0403952
ovarian_cyst	-0.0244821	0.0446758	-0.547995	0.583695	3109	59071	0.31604	0.293873	NA	0.189659	0.052348	0.056449	0.215294	67.3458	66.9063	64705	64960	25.0699	25.9533	0.316532	0.436011	0.00728988	0.00720008	0.0861921	0.0946416	0.286449	0.323067	0.303173	0.269108	0.269297	0.260785	0.0475986	0.0451982
thyroid_nodules	0.0656531	0.0875654	0.749761	0.453398	9128	118664	0.00556651	0.00798955	NA	0.137536	0.0841524	0.0419979	0.311365	68.6166	68.1502	66635	66596	25.8561	26.6705	0.380394	0.473373	0.010024	0.01117	0.0804744	0.0912414	0.235211	0.258695	0.297473	0.28025	0.308485	0.291139	0.0683326	0.0675051
thyroid_removed	0.0575603	0.129761	0.443586	0.657342	5568	105792	0.00629888	0.00690553	NA	0.192744	0.102963	0.0460489	0.300135	68.7888	68.4529	66124.5	65586	26.1473	27.4325	0.383234	0.485372	0.0111288	0.0119542	0.0799455	0.0958792	0.242108	0.272572	0.296843	0.270595	0.29866	0.280467	0.071315	0.0685319
HIP_macular_degen_type_wet	-0.115152	0.154974	-0.743037	0.457459	7133	142660	0.00305717	0.00856515	NA	0.0765256	0.0369176	0.0346879	0.294113	68.1042	67.6476	66297	66347	25.8813	26.7439	0.379574	0.468389	0.0114348	0.0106938	0.0811404	0.0925454	0.243108	0.262441	0.289787	0.277856	0.305451	0.291218	0.0690789	0.0652464
iqb.peanut_allergy_child	-0.110449	0.151118	-0.730878	0.464854	2208	28704	0.0288124	0.0249094	NA	0.199987	0.0599444	0.0342909	0.202478	67.9638	67.56	66614	66529	26.2162	26.7001	0.368942	0.457484	0.0076461	0.00659417	0.0677226	0.0657671	0.258875	0.268003	0.305298	0.274641	0.289459	0.308092	0.0709995	0.0769029
crohns	-0.0973018	0.139806	-0.695979	0.486442	10465	156975	0.00924845	0.00635452	NA	0.205518	0.0901099	0.0445234	0.345282	68.8655	68.4106	66378	66481	25.8561	26.6705	0.380628	0.467462	0.0109192	0.0115859	0.0835449	0.0930069	0.240096	0.260523	0.292915	0.27807	0.304977	0.290814	0.067547	0.0659997
hepatitis_b	0.0760185	0.111499	0.681786	0.495375	8323	166460	0.00558473	0.00938306	NA	0.195093	0.0877374	0.041131	0.335696	68.388	67.9693	66290.5	66494	25.8677	26.6705	0.379606	0.465159	0.0118624	0.0109153	0.0830368	0.0914066	0.242586	0.263685	0.290629	0.27867	0.303677	0.289488	0.0682088	0.0658354
hepatitis_c	-0.0884506	0.131115	-0.674602	0.499928	8323	158137	0.00570684	0.00824222	NA	0.193812	0.0874444	0.0399435	0.334609	68.3975	67.9752	66255	66482	25.8677	26.6752	0.379688	0.463556	0.0118554	0.0112201	0.0838767	0.092703	0.24259	0.263837	0.289864	0.277882	0.303794	0.289572	0.0680202	0.0647862
hepatitis	0.0341432	0.0528854	0.645607	0.518534	10493	146902	0.0247691	0.0389212	NA	0.207224	0.0905556	0.0449061	0.342323	68.8862	68.4309	66378	66471	25.8561	26.6702	0.381144	0.465716	0.011035	0.0115916	0.0838407	0.0936139	0.240868	0.260909	0.292491	0.277574	0.304287	0.289807	0.0674784	0.0665041
hepatitis_a	0.00854934	0.090107	0.0948799	0.92441	8318	158042	0.00919845	0.0147572	NA	0.193364	0.0878697	0.0406768	0.334305	68.3993	67.9852	66296	66429	25.8677	26.6752	0.379329	0.464072	0.0118642	0.0114163	0.083494	0.093253	0.242325	0.261273	0.290227	0.278252	0.304167	0.291881	0.0679223	0.0639236
iqb.dengue_fever	0.131413	0.196567	0.668539	0.503789	3915	50895	0.00505189	0.00649517	NA	0.185623	0.0519431	0.0424375	0.1975	67.9221	67.531	66557.5	65669	25.9083	27.0145	0.37448	0.465735	0.00592824	0.00695132	0.0645866	0.0724337	0.259906	0.27115	0.297348	0.277787	0.299844	0.300379	0.0723869	0.0712993
military	-0.037846	0.0576928	-0.655992	0.511829	2635	23715	0.150124	0.247704	NA	0.329564	0.0706641	0.0540417	0.285465	68.3977	68.0367	66980.5	66200.5	25.8813	26.6705	0.362149	0.445781	0.00593472	0.00492201	0.0712166	0.0574022	0.241345	0.24706	0.304154	0.283815	0.301682	0.316032	0.0756677	0.0907696
iqb.red_green_colorblind	-0.0730949	0.11158	-0.655092	0.512409	3467	48538	0.0218037	0.0300356	NA	0.243573	0.0623978	0.0483607	0.26434	68.1967	67.7641	66959	66260	25.8852	26.6752	0.368186	0.460798	0.0062963	0.00665975	0.0688889	0.0669523	0.229259	0.257001	0.311852	0.283367	0.31	0.308614	0.0737037	0.077406
lung_cancer	-0.112337	0.172432	-0.651488	0.514731	10396	155940	0.00193428	0.00445484	NA	0.21257	0.0888563	0.0425584	0.348265	68.8209	68.3708	66435	66489	25.8473	26.6702	0.3811	0.463579	0.0110511	0.0115345	0.0840401	0.0929089	0.240298	0.260804	0.293112	0.279092	0.303778	0.289855	0.0677204	0.0658057
iqb.trichotillomania	0.103185	0.159133	0.64842	0.516714	4399	65985	0.0161441	0.00909298	NA	0.143172	0.0477381	0.0367271	0.173534	67.1309	66.7523	66067.5	65947	26.0329	27.0901	0.373376	0.474128	0.00677507	0.00757723	0.0677507	0.0735292	0.247967	0.271226	0.294038	0.281912	0.30813	0.297155	0.0753388	0.0686013
iqb.hair_pulling	-0.085794	0.13603	-0.630701	0.528236	3747	59952	0.0342519	0.0161384	NA	0.18297	0.0502049	0.0406757	0.19399	67.7635	67.3932	66650	65776	25.9373	27.0233	0.372254	0.46591	0.00652316	0.00700314	0.0645793	0.072992	0.2606	0.273266	0.29289	0.279575	0.302674	0.296194	0.0727332	0.0709706
centenarian_family	-0.0719263	0.113976	-0.631065	0.527998	13058	143638	0.00288198	0.00395671	NA	0.238436	0.0988602	0.0582848	0.367693	70.1675	69.6697	66517	66203	25.8224	26.6368	0.38463	0.472118	0.0108384	0.0125329	0.085337	0.0965618	0.239193	0.261017	0.29326	0.274745	0.303725	0.28929	0.0676467	0.0658539
iqb.lipoma	-0.0292159	0.0478374	-0.610734	0.541376	3558	49812	0.13975	0.175586	NA	0.181713	0.0517894	0.0404534	0.194341	67.613	67.2379	66402	65554	25.9894	27.1087	0.373476	0.462367	0.00582791	0.00657588	0.0668495	0.0711324	0.265341	0.271623	0.293109	0.280211	0.29928	0.297068	0.069592	0.0733898
iqb.childhood_ear_infections	-0.0198369	0.0336977	-0.588674	0.55608	4605	73680	0.371636	0.326065	NA	0.185859	0.0479913	0.0422431	0.203641	67.2369	66.8486	66258.5	66114	26.0021	26.992	0.367083	0.47108	0.00569723	0.00729404	0.0664677	0.0720745	0.252577	0.26968	0.294086	0.282236	0.305751	0.299672	0.0754205	0.0690436
varicocele	-0.0547755	0.094577	-0.579163	0.562479	2264	36224	0.0582522	0.0565631	NA	0.23306	0.053757	0.0318801	0.228591	68.0543	67.6507	67682	66650	26.3762	27.3361	0.410034	0.484947	0.00632911	0.00766739	0.0540852	0.0564435	0.216341	0.228906	0.292865	0.290173	0.336594	0.322642	0.093786	0.0941685
iqb.tmj	0.0325751	0.0563667	0.577914	0.563322	3082	52394	0.169088	0.137753	NA	0.141719	0.0510671	0.0350782	0.167802	67.2599	66.9015	66167	65688	26.1651	27.0314	0.372232	0.466083	0.00682077	0.00689272	0.0629026	0.0704391	0.262221	0.276064	0.286851	0.2802	0.307692	0.293652	0.0735127	0.0727515
photic_sneeze	0.0212842	0.0375448	0.566903	0.57078	4469	44690	0.306186	0.269473	NA	0.196119	0.0573649	0.0439594	0.208344	68.1853	67.7757	66813	66028	25.8966	26.9206	0.370525	0.458934	0.00652529	0.00664062	0.0693312	0.0700056	0.246873	0.264955	0.300707	0.281864	0.303154	0.299777	0.0734095	0.0767578
three_plus_losses	-0.0657866	0.118854	-0.553506	0.579917	5169	118887	0.011047	0.0148159	NA	0.21317	0.0922567	0.0663088	0.346078	68.916	68.4205	65686	65461.5	24.8579	25.7457	0.33145	0.431337	0.01052	0.0119532	0.104899	0.121452	0.284941	0.316374	0.289149	0.263714	0.268711	0.246065	0.0417794	0.0404416
hodgkins_lymphoma_fh	-0.108582	0.197392	-0.55008	0.582265	3572	39292	0.00731536	0.00949515	NA	0.0769177	0.0531682	0.0277622	0.111422	68.2254	67.827	66174	66107	25.8812	26.8108	0.374691	0.45567	0.00475737	0.00705773	0.0650174	0.0710716	0.248018	0.256467	0.297494	0.284918	0.313352	0.304718	0.0713606	0.0757676
hodgkins_lymphoma_dx_or_fh	-0.0280871	0.173521	-0.161866	0.871411	7001	140020	0.00324191	0.00448235	NA	0.0412594	0.0377769	0.0316213	0.280749	68.2034	67.7621	66000	66203	25.8813	26.7001	0.387112	0.472241	0.0121632	0.0112896	0.0854503	0.0925108	0.241878	0.262762	0.288068	0.278053	0.305774	0.290257	0.0666667	0.0651272
iqb.bedwetting_frequency	0.00978743	0.0180545	0.542106	0.587745	2704	48672	NA	NA	1.13741	0.133993	0.0514443	0.0353278	0.161398	67.0651	66.7293	66239	65681	26.236	27.1753	0.374451	0.460392	0.00555081	0.00607355	0.0606319	0.0679715	0.261742	0.275991	0.293339	0.281352	0.307857	0.297722	0.0708796	0.0708897
ovarian_cancer_fh	0.0537455	0.103752	0.518017	0.604446	3551	39061	0.0278184	0.034732	NA	0.0782878	0.0522623	0.0269408	0.111706	68.1822	67.7963	66181	66152	25.8813	26.8199	0.37469	0.456635	0.00478164	0.00722211	0.0650303	0.0688176	0.247689	0.259885	0.298055	0.283378	0.313038	0.305349	0.0714058	0.075348
ovarian_cancer_dx_or_fh	-0.0155253	0.100534	-0.154429	0.877272	5841	64251	0.0129519	0.0221994	NA	0.155225	0.0746876	0.0431576	0.259288	68.3049	67.8657	65806	66168	25.5677	26.496	0.360616	0.447522	0.00826096	0.00919418	0.0840924	0.0952451	0.259055	0.277624	0.292946	0.275385	0.295276	0.279587	0.0603686	0.0629645
polio	0.0800097	0.158822	0.503769	0.614424	4633	13899	0.00543366	0.0117095	NA	0.34319	0.107328	0.0677207	0.370332	68.9769	68.5685	67258	66944	25.8224	26.4516	0.356862	0.410115	0.00612557	0.00449085	0.0716692	0.0501852	0.23124	0.204109	0.308423	0.281913	0.30781	0.352307	0.074732	0.106994
wisdom_teeth	0.0280495	0.055788	0.502787	0.615114	3996	43956	0.898913	0.910306	NA	0.216592	0.0608942	0.042334	0.217467	67.8151	67.4479	66685	65847	25.891	26.9005	0.367554	0.462901	0.00573152	0.00627719	0.0636501	0.0667426	0.245852	0.268605	0.302564	0.278357	0.309201	0.304546	0.0730015	0.0754722
iqb.own_cat	-0.0220251	0.0441771	-0.498563	0.618088	2651	34463	0.3707	0.338578	NA	0.329364	0.068815	0.0542922	0.285445	68.2969	67.9039	66980.5	66168	25.8852	26.6612	0.354193	0.443211	0.00632911	0.004598	0.0647517	0.0571466	0.239533	0.250525	0.306719	0.279865	0.303797	0.318138	0.0788705	0.0897267
iqb.relative_type_2	0.0207912	0.0426002	0.488055	0.625511	3230	22610	0.327939	0.352941	NA	0.127245	0.0528251	0.0361068	0.168111	67.8229	67.4643	66181	64985	26.1809	27.3191	0.372615	0.469564	0.00902201	0.00773469	0.0700108	0.0778019	0.253699	0.272838	0.29087	0.273141	0.303501	0.301805	0.0728979	0.0666801
iqb.otosclerosis	-0.0915588	0.191211	-0.478836	0.632055	4527	63378	0.00582314	0.00714233	NA	0.141124	0.0471099	0.0373021	0.174847	67.1515	66.7356	66242	66082	26.0048	27.0683	0.375358	0.47376	0.00631745	0.00731801	0.0687023	0.0741522	0.249013	0.272014	0.295078	0.281899	0.30666	0.29527	0.0742301	0.0693469
iqb.third_nipple	-0.0629016	0.135737	-0.463407	0.643072	3357	33570	0.0225279	0.0201479	NA	0.14618	0.0538089	0.0381564	0.175725	67.5282	67.1968	66481	65807	25.9081	27.0237	0.372657	0.466055	0.00625652	0.00705012	0.066041	0.0721067	0.259645	0.273314	0.289538	0.27841	0.303441	0.297012	0.0750782	0.0721067
iqb.teeth_grinding	-0.0170791	0.0368633	-0.463308	0.643144	3682	47866	0.454951	0.400093	NA	0.178242	0.0512144	0.0389346	0.191763	67.5092	67.1225	66043.5	65538	25.9186	27.0992	0.368981	0.461239	0.00632069	0.00716573	0.0671989	0.0740713	0.259481	0.271942	0.292415	0.278803	0.302728	0.296666	0.0718563	0.0713523
intestinal_polyps	0.0467307	0.102298	0.456808	0.647809	4609	13827	0.0189722	0.0310263	NA	0.341831	0.107778	0.0689412	0.374322	68.9275	68.5471	67258	67550	25.8224	26.4419	0.356541	0.409893	0.00556414	0.00325879	0.0717156	0.0488819	0.230912	0.208113	0.307883	0.280369	0.309119	0.35195	0.0748068	0.107428
eating_disorder	0.050587	0.112983	0.44774	0.654341	8284	165680	0.0253968	0.00946748	NA	0.192959	0.0888805	0.0408935	0.33381	68.4011	67.976	66296	66505	25.8677	26.6705	0.37937	0.464912	0.0117577	0.0113482	0.0826016	0.0929404	0.242596	0.261818	0.291264	0.279517	0.303914	0.289294	0.0678672	0.0650823
rheumatic_fever	0.0542385	0.123729	0.438364	0.661122	4609	13827	0.0116562	0.0204491	NA	0.340909	0.108483	0.0683445	0.370145	68.9492	68.5601	67258	67569	25.8224	26.3905	0.356595	0.405647	0.00615764	0.00393126	0.0714286	0.0463889	0.229988	0.205773	0.308498	0.287544	0.309113	0.34831	0.0748153	0.108053
iqb.acl_tear	0.0320789	0.0741633	0.432544	0.665346	3730	33570	0.0554187	0.0639678	NA	0.182386	0.0511796	0.0419303	0.194584	67.7469	67.3576	66619.5	65688	26.0473	27.0315	0.369723	0.465452	0.00554649	0.00656168	0.0649266	0.0732356	0.257749	0.263488	0.298532	0.287657	0.298858	0.295458	0.0743883	0.0736002
iqb.cluster_headaches	0.0293709	0.0754372	0.389343	0.697023	5305	68965	0.0540655	0.0408913	NA	0.18834	0.0472196	0.0421435	0.203568	67.518	67.1263	66529	66007	25.9085	27.0071	0.37332	0.467389	0.00709052	0.00786783	0.0687781	0.0738791	0.250059	0.27136	0.296384	0.279585	0.305129	0.296391	0.0725597	0.0709176
multiple_sclerosis	0.0571741	0.155858	0.366834	0.713743	8487	101844	0.00841808	0.00755907	NA	0.320354	0.128812	0.0534483	0.367277	68.7666	68.3202	66528	66529	25.8472	26.6248	0.368534	0.450834	0.00865434	0.00966813	0.0721195	0.0764332	0.239097	0.252124	0.300865	0.279261	0.307314	0.305675	0.0719498	0.0768385
laparoscopy	-0.0227799	0.0625628	-0.364113	0.715774	4562	13686	0.0892427	0.0960653	NA	0.339544	0.104559	0.064281	0.367547	68.9084	68.4866	67263.5	68125	25.8224	26.3674	0.356072	0.414897	0.00620347	0.00464431	0.0722705	0.048029	0.230149	0.203104	0.308002	0.281604	0.308313	0.352175	0.075062	0.110444
current_caffeine_energy_drink	-0.000329096	0.00091371	-0.360175	0.718716	4903	19612	NA	NA	19.7543	0.0312462	0.0602488	0.0203141	0.128166	67.4155	66.9484	66435	66083	25.8969	27.1725	0.384327	0.456235	0.0060698	0.00705477	0.0741383	0.0683528	0.245177	0.268342	0.299805	0.283288	0.30284	0.298286	0.0719705	0.074676
rheumatoid_arthritis	-0.0199035	0.0569368	-0.349572	0.72666	10561	147854	0.0262859	0.0378184	NA	0.20892	0.0889625	0.0452798	0.345081	68.8401	68.3821	66459	66429	25.8473	26.6705	0.38027	0.464875	0.0106952	0.0115268	0.0840336	0.0930575	0.239114	0.260035	0.293481	0.27856	0.30494	0.290223	0.0677362	0.0665986
iqb.achilles_tendinitis	0.0215585	0.061985	0.347802	0.727989	3749	56235	0.0733859	0.0825387	NA	0.182565	0.0508469	0.0418445	0.196586	67.6503	67.2897	66802	65466	25.9373	26.9898	0.370081	0.46348	0.00746753	0.00718125	0.0675325	0.0688312	0.261688	0.270668	0.28961	0.283551	0.299675	0.296847	0.074026	0.0729223
iqb.number_wisdom_teeth_removed	0.00512265	0.0160149	0.319868	0.749068	2090	10450	NA	NA	1.60566	0.27815	0.0744817	0.053429	0.246651	67.6967	67.3422	66181	66260	25.8969	26.681	0.358169	0.446386	0.00655542	0.00447518	0.0584029	0.0539734	0.241955	0.249661	0.303933	0.284649	0.309297	0.3214	0.079857	0.0858421
iqb.wisdom_teeth_removed	0.0150271	0.0500328	0.300345	0.763914	2899	34788	0.763468	0.791758	NA	0.201422	0.0554037	0.0415793	0.215353	67.554	67.1822	66941	65546	26.1399	27.0799	0.370064	0.452277	0.00514801	0.00666307	0.0703561	0.0700882	0.262119	0.274734	0.302874	0.275455	0.29172	0.29955	0.0677821	0.0735098
kidney_cysts	-0.0384308	0.120341	-0.319349	0.749462	4667	14001	0.0149629	0.0224984	NA	0.345457	0.108689	0.0675487	0.372081	68.9745	68.585	67258	67845	25.8224	26.4475	0.357387	0.414071	0.00610687	0.00458408	0.071145	0.0442755	0.229618	0.209302	0.309008	0.286114	0.309313	0.343135	0.0748092	0.112589
shingles	-0.0118748	0.0395434	-0.300298	0.76395	6559	45913	0.130586	0.168871	NA	0.226387	0.0627382	0.0512654	0.240738	68.4556	68.0098	66653	65887	25.8786	26.9292	0.367947	0.460782	0.00626436	0.00770864	0.0712048	0.0704949	0.24786	0.265976	0.29693	0.282957	0.306745	0.300078	0.070996	0.0727852
iqb.patellar_tendinitis	-0.0266766	0.0931483	-0.286389	0.774581	3618	54270	0.0422524	0.0372616	NA	0.183147	0.0529298	0.0418394	0.197208	67.5826	67.1701	66993.5	65907	25.9024	26.992	0.367298	0.461969	0.00674082	0.00631783	0.0643748	0.0694962	0.251095	0.267425	0.297607	0.282746	0.303	0.301158	0.0771823	0.0728581
parent_mean	0.000652396	0.00228555	0.285443	0.775305	2791	11164	NA	NA	10.0551	0.0525976	0.114798	0.0234325	0.155428	68.1379	67.7351	66052	65788	25.8813	26.6612	0.356713	0.430209	0.00525526	0.00558871	0.0705706	0.0517192	0.239489	0.235389	0.299174	0.281519	0.308559	0.33106	0.076952	0.0947239
parent_died_before_65	0.00384843	0.0510255	0.0754217	0.939879	2649	10596	0.284691	0.273613	NA	0.0544356	0.112344	0.0216686	0.153265	68.6946	68.3098	66242	65827.5	25.8812	26.6335	0.353586	0.425376	0.00514241	0.00560224	0.0684335	0.0513205	0.237737	0.232293	0.299842	0.278711	0.312104	0.335734	0.0767405	0.0963385
leukemia_dx_or_fh	-0.0255275	0.092678	-0.275443	0.782976	10600	159000	0.00795035	0.0124292	NA	0.214304	0.0895696	0.0439741	0.349481	68.9219	68.4651	66425	66313	25.8473	26.6705	0.382239	0.466312	0.011186	0.0117716	0.0840219	0.0935743	0.24088	0.262723	0.292742	0.278179	0.303419	0.288379	0.0677514	0.0653736
leukemia_fh	-0.023311	0.104298	-0.223505	0.823143	3572	39292	0.0254445	0.0329414	NA	0.0769177	0.0531682	0.0277622	0.111422	68.2254	67.827	66174	66107	25.8812	26.8108	0.374691	0.45567	0.00475737	0.00705773	0.0650174	0.0710716	0.248018	0.256467	0.297494	0.284918	0.313352	0.304718	0.0713606	0.0757676
hemochromatosis	0.0374936	0.136741	0.274195	0.783935	6751	141771	0.00535016	0.00650409	NA	0.057776	0.0379944	0.0338872	0.2855	67.9036	67.4589	66167	66528	25.8813	26.7725	0.382999	0.469623	0.011922	0.010977	0.0821653	0.0912857	0.240213	0.261242	0.28919	0.280348	0.3082	0.291556	0.06831	0.0645909
skin_darkening	0.0312603	0.117421	0.266223	0.790068	2232	53568	0.0602961	0.0377957	NA	0.171129	0.0470789	0.0516846	0.196362	66.3911	66.0039	64232.5	65043	25.2852	26.0138	0.326066	0.436655	0.00732807	0.00690244	0.0794814	0.0918452	0.294814	0.323426	0.295378	0.272793	0.271139	0.259303	0.0518602	0.0457315
thickened_skin	0.0381621	0.165189	0.23102	0.817299	2141	49243	0.0236634	0.0207847	NA	0.172116	0.046279	0.050541	0.198758	66.3975	66.009	64602.5	65052	25.1465	25.922	0.325088	0.437873	0.00762463	0.00626913	0.0791789	0.09078	0.296774	0.323375	0.296188	0.271581	0.268622	0.261418	0.0516129	0.0465777
iqb.skin_darkening	0.0219199	0.122431	0.179039	0.857907	2243	24673	0.0602986	0.0384901	NA	0.175992	0.0495616	0.0539456	0.201404	66.4053	66.0197	64222	65224	25.286	26.0138	0.326422	0.434746	0.00728291	0.00647249	0.080112	0.0927724	0.294678	0.319653	0.295238	0.272188	0.270028	0.261842	0.0526611	0.0470727
iqb.thickened_skin	0.00040811	0.175238	0.00232888	0.998142	2152	19368	0.0236871	0.0202602	NA	0.17119	0.0495818	0.052974	0.203671	66.4145	66.0204	64569	64888	25.1465	25.891	0.324962	0.43771	0.00758017	0.00669934	0.0793003	0.0938527	0.296793	0.317536	0.29621	0.273928	0.267638	0.264252	0.0524781	0.0437318
myocarditis	0.0413093	0.158374	0.260834	0.794221	10439	156585	0.00293038	0.00375994	NA	0.20357	0.0894303	0.0436524	0.341825	68.8186	68.3549	66448	66482	25.8561	26.6705	0.380201	0.466328	0.0103014	0.0116651	0.0831744	0.0938559	0.240366	0.260738	0.293781	0.277277	0.304845	0.29034	0.0675315	0.0661234
iqb.own_dog	0.0112501	0.0432939	0.259853	0.794977	2665	31980	0.436192	0.399365	NA	0.326483	0.0681195	0.0533699	0.280358	68.4379	68.0422	66555	66244	25.8812	26.6612	0.362391	0.445776	0.0063015	0.00512435	0.0707707	0.0587184	0.24285	0.248883	0.301503	0.281698	0.301987	0.314889	0.0765875	0.0906869
iqb.ankle_sprain	-0.0116658	0.0482217	-0.24192	0.808842	2531	32903	0.710359	0.736948	NA	0.325845	0.0677316	0.0532257	0.27976	68.3204	67.9385	66979	65949	25.8969	26.6642	0.360613	0.443364	0.00557809	0.00529294	0.0628803	0.0568078	0.245943	0.247719	0.304767	0.282579	0.301724	0.317302	0.0791075	0.0902993
iqb.ganglion_cyst_wrist	-0.0116711	0.0527547	-0.221232	0.824911	3695	55425	0.123804	0.132087	NA	0.185369	0.0519283	0.0424222	0.197733	67.6723	67.2986	66494	65751	26.1348	27.0314	0.371991	0.462598	0.00757576	0.00742382	0.0645586	0.0710249	0.256258	0.270737	0.298748	0.280931	0.299736	0.298238	0.0731225	0.0716454
cad	0.00880691	0.040619	0.216818	0.828351	10404	156060	0.0301251	0.0791883	NA	0.204939	0.0891844	0.0441176	0.342627	68.8097	68.3404	66389	66471	25.8561	26.6482	0.381065	0.467041	0.0106179	0.0111457	0.0820008	0.0918961	0.241141	0.261547	0.293591	0.278699	0.305232	0.2906	0.0674172	0.0661115
iqb.gingivitis	0.00683705	0.0384493	0.17782	0.858864	3880	46560	0.253617	0.279183	NA	0.18291	0.052161	0.04205	0.198553	67.8255	67.4387	66813	65481	25.9081	27.0071	0.372093	0.464896	0.00628141	0.00731002	0.0703518	0.0712069	0.253141	0.271181	0.295226	0.28396	0.304648	0.293978	0.0703518	0.0723639
iqb.chicken_pox_vaccine	0.00592174	0.0402104	0.147269	0.88292	3155	47325	0.340815	0.385044	NA	0.180963	0.0523177	0.0413629	0.195701	67.6479	67.2461	66528	65686	25.9349	27.0071	0.365828	0.457028	0.00459946	0.00616997	0.068992	0.068799	0.254504	0.273131	0.295899	0.277055	0.307014	0.302277	0.068992	0.0725682
blood_in_stool	-0.00887107	0.065903	-0.134608	0.892922	4641	13923	0.0718875	0.0758996	NA	0.345507	0.106066	0.0667421	0.36824	68.936	68.5375	67280	68249	25.8224	26.3754	0.354894	0.409849	0.00612745	0.00382624	0.0713848	0.0513167	0.229473	0.204817	0.309436	0.277403	0.308824	0.350439	0.0747549	0.112199
nonagenarian_family	0.00578156	0.0434051	0.1332	0.894035	3081	15405	0.682571	0.614357	NA	0.106729	0.124094	0.0393812	0.208915	71.2538	71.0022	65946	65546	25.8472	26.5019	0.362172	0.431593	0.00807636	0.0113859	0.0770925	0.0699108	0.239721	0.233737	0.29699	0.275437	0.299927	0.317935	0.0781938	0.0915947
undescended_testicle	-0.0137453	0.103971	-0.132203	0.894824	2977	47632	0.0345039	0.0368512	NA	0.209153	0.0515126	0.0325239	0.214409	68.0927	67.6664	67419	66677	26.4419	27.3644	0.411293	0.491305	0.00473934	0.00745299	0.0577337	0.0582182	0.213701	0.22786	0.294701	0.290136	0.338647	0.326075	0.0904782	0.0902581
iqb.car_accidents	0.00162888	0.0129383	0.125896	0.899814	3108	46620	NA	NA	1.50855	0.137669	0.0516811	0.0356338	0.165098	67.6927	67.2942	66286	65686	26.1807	27.0314	0.36877	0.471991	0.00668648	0.00584723	0.0664933	0.0695944	0.2526	0.276686	0.292348	0.280542	0.308321	0.296094	0.0735513	0.0712366
iqb.trigeminal_neuralgia	0.0186522	0.174779	0.106718	0.915012	3195	47925	0.0122601	0.0116784	NA	0.146694	0.0516823	0.0369131	0.17099	67.4798	67.0766	66566	65847	26.0535	27.0314	0.368065	0.467225	0.00585223	0.00665248	0.0625457	0.0703647	0.257132	0.273926	0.295172	0.279673	0.304682	0.297454	0.0746159	0.07193
iqb.intestinal_parasite	-0.00490659	0.0508954	-0.0964054	0.923199	3853	53942	0.119043	0.125288	NA	0.184756	0.0510079	0.0423566	0.199775	67.7573	67.3872	66528.5	65766	25.9085	27.0071	0.375633	0.466886	0.0060241	0.00700589	0.0665821	0.0710598	0.264426	0.271638	0.298351	0.28019	0.290742	0.297204	0.0738744	0.0729022
iqb.poison_oak	0.00205193	0.0212958	0.0963536	0.92324	4131	66096	NA	NA	0.781233	0.132855	0.045538	0.0342176	0.163413	67.0375	66.6548	66258.5	66080	26.1323	27.1103	0.376865	0.472203	0.00604665	0.00747074	0.0647855	0.0716425	0.249064	0.271576	0.296286	0.283174	0.308091	0.296601	0.075727	0.0695354
lichen_planus	-0.0141564	0.161389	-0.0877155	0.930103	5601	128823	0.00537496	0.0072978	NA	0.0223621	0.0350235	0.0296822	0.283409	67.7208	67.28	66052	66354	25.8906	26.8465	0.384922	0.472961	0.0131148	0.0111333	0.0854281	0.0923147	0.241894	0.264913	0.287796	0.278707	0.305282	0.288832	0.0664845	0.0641001
iqb.hypertrophic_cardiomyopathy	0.0116515	0.151401	0.0769576	0.938657	2982	29820	0.01225	0.0176818	NA	0.299189	0.0703006	0.049936	0.25974	67.559	67.2434	66560	66560	25.8798	26.6335	0.357697	0.448123	0.0055938	0.00542005	0.060241	0.054007	0.234079	0.24187	0.306368	0.286005	0.30895	0.322784	0.0847676	0.0899148
iqb.cholesterol_meas	0.00712314	0.103253	0.0689875	0.945	4379	56927	0.877486	0.972743	NA	0.253907	0.108032	0.0521482	0.266303	67.7084	67.2956	67069	67229.5	25.8473	26.6003	0.351899	0.452773	0.00861079	0.0084485	0.0617107	0.0661208	0.233927	0.237386	0.302239	0.28235	0.317451	0.319978	0.076062	0.0857156
iqb.birth_weight	-0.00302141	0.0493306	-0.0612482	0.951162	3325	49875	NA	NA	0.384294	0.100451	0.0480639	0.0350752	0.142707	66.8202	66.4449	66490	66116.5	26.0168	27.1087	0.370455	0.468179	0.00576271	0.00643567	0.0664407	0.0709705	0.247458	0.27493	0.298983	0.283681	0.311864	0.299225	0.0694915	0.0647575
morning_person	-0.00164234	0.0275778	-0.0595531	0.952512	6478	129560	0.504906	0.638373	NA	0.130008	0.0421647	0.0386877	0.304003	67.9154	67.4861	66415	66286	25.8813	26.7065	0.377959	0.467145	0.0113895	0.0115489	0.0797267	0.0922412	0.238421	0.261867	0.292141	0.277864	0.309985	0.291491	0.0683371	0.0649871
prostate_cancer	-0.00270213	0.0514982	-0.0524704	0.958154	6284	106828	0.0305788	0.0809817	NA	0.228932	0.0899728	0.0335155	0.355798	69.3027	68.8477	67037.5	66802	26.1777	27.1754	0.417051	0.490046	0.0112798	0.0120571	0.0689805	0.0765674	0.209761	0.225998	0.295879	0.285605	0.328416	0.317298	0.0856833	0.0824749
chronotype	0.000723242	0.0140034	0.0516477	0.958809	8391	142647	NA	NA	0.841435	0.13482	0.0429693	0.0419828	0.315205	68.5042	68.0595	66560	66250	25.8677	26.7001	0.385359	0.470974	0.0112748	0.0114656	0.0865905	0.0946195	0.241882	0.262887	0.292393	0.277876	0.301714	0.289092	0.0661455	0.0640607
tonsillectomy	-0.00134298	0.0271124	-0.0495338	0.960494	7609	60872	0.338609	0.503819	NA	0.216235	0.0567457	0.049824	0.234956	68.2138	67.7685	66566	65923.5	25.8812	26.9005	0.370203	0.468024	0.00682349	0.00821138	0.0705692	0.0722393	0.240977	0.267046	0.300054	0.280143	0.307236	0.298561	0.0743401	0.0737984
bladder_cancer	-0.00442162	0.123287	-0.0358645	0.97139	10368	155520	0.00291841	0.00834901	NA	0.210202	0.0879991	0.039382	0.347174	68.8632	68.4139	66435	66481	25.8473	26.6705	0.381925	0.465774	0.0111926	0.0114487	0.0841374	0.0942026	0.240062	0.261236	0.292808	0.277634	0.303872	0.290227	0.0679274	0.0652521
retinal_vein_occlusion	0.00467324	0.171795	0.0272025	0.978298	5774	144350	0.00307045	0.00612827	NA	0.02825	0.0356972	0.0288961	0.285064	67.6628	67.2133	66152	66406.5	25.8833	26.8113	0.383564	0.470994	0.0123346	0.0106209	0.082946	0.0914398	0.24133	0.264183	0.287451	0.278019	0.308545	0.291277	0.0673936	0.0644598
vitiligo	0.00222818	0.136959	0.016269	0.98702	7564	158844	0.00769208	0.00817869	NA	0.176969	0.0858733	0.032234	0.327292	68.2866	67.8658	66189	66286	25.8812	26.6705	0.379105	0.463873	0.0118843	0.0114427	0.0833464	0.0930578	0.243784	0.261688	0.288663	0.278331	0.304613	0.29067	0.0677091	0.0648111
iqb.recharge_by_socializing	-0.000293636	0.0242459	-0.0121107	0.990337	5777	92432	NA	NA	0.59914	0.15356	0.0550153	0.0428168	0.190553	67.1799	66.7456	66614	66168	25.9085	27.0071	0.378902	0.469013	0.00723866	0.00771379	0.0681286	0.0762326	0.249734	0.267216	0.300192	0.281917	0.302321	0.297727	0.0723866	0.0691946

## Sheet: Known
Logistic regression model outputs for known associations
Sample size is reported separately for PD cases (“n_pd”) and controls (“n_controls”). Two prevalences are reported for binary phenotypes: “prevalence_total”, the prevalence of the phenotype in the entire 23andMe database, and “prevalence_merged”, the prevalence of the phenotype in the 23andMe database after removing individuals missing data for PD or covariates. Standard deviation is presented fo…
phenotype	log_odds_ratio	standard_error	z_score	p_value	n_case	n_controls	prevalence_total	prevalence_merged	standard_deviation	proportion_missing_education	proportion_missing_tobacco	proportion_missing_bmi	proportion_missing_income_index	case_mean_age	control_mean_age	case_median_income_index	control_median_income_index	case_median_bmi	control_median_bmi	case_proportion_tobacco	control_proportion_tobacco	case_education_level_1	control_education_level_1	case_education_level_2	control_education_level_2	case_education_level_3	control_education_level_3	case_education_level_4	control_education_level_4	case_education_level_5	control_education_level_5	case_education_level_6	control_education_level_6
iqb.ability_to_smell	-0.981839	0.0157487	-62.3441	0	3864	57960	NA	NA	1.04328	0.181839	0.0525201	0.0428474	0.194908	67.8271	67.4448	66614	65445	25.9085	27.0237	0.375563	0.464443	0.00603558	0.0067673	0.0673443	0.0724375	0.257306	0.274592	0.294155	0.277733	0.302097	0.296559	0.0730623	0.0719104
iqb.trouble_walking	1.98079	0.038367	51.6273	0	3706	51884	0.171948	0.222918	NA	0.183198	0.0507825	0.0402411	0.195827	67.5926	67.2383	66494	65847	25.9085	27.0071	0.365576	0.469794	0.00659413	0.00682038	0.0642928	0.0719562	0.259149	0.274396	0.293439	0.278267	0.304319	0.298138	0.0722057	0.0704222
iqb.rem_sleep_behavior_disorder_dx	2.13601	0.0443141	48.2016	0	5124	71736	0.0457498	0.0452641	NA	0.0394223	0.0416211	0.0289097	0.150442	67.3119	66.862	66614	66178	25.8813	27.1029	0.374306	0.476404	0.00820581	0.00890062	0.0714127	0.0828897	0.239743	0.271202	0.295631	0.280031	0.316478	0.29186	0.0685296	0.0651174
iqb.physician_visits_12mo	0.930077	0.0215287	43.2017	0	5525	88400	NA	NA	1.03318	0.12115	0.0555656	0.0399681	0.178366	67.3899	66.9945	66762	66240	25.8906	26.9885	0.37362	0.471304	0.0089955	0.00843638	0.0717498	0.0767749	0.245235	0.267447	0.295567	0.282599	0.305847	0.296095	0.0726066	0.0686467
iqb.chronic_constipation	1.66883	0.0473651	35.2332	6.19421e-272	3771	45252	0.079583	0.0733329	NA	0.18169	0.0517716	0.0415519	0.198213	67.9409	67.57	66614	65751	25.8966	26.9861	0.375648	0.466137	0.00673509	0.00694632	0.0657473	0.0725985	0.254971	0.272123	0.292816	0.279177	0.304682	0.295773	0.0750481	0.0733823
restless_leg_syndrome	1.07422	0.0327473	32.8032	5.29785e-236	7972	159440	0.0602927	0.0720856	NA	0.104658	0.0483538	0.0403077	0.298204	68.0472	67.6166	66250	66279	25.8812	26.7525	0.382849	0.470285	0.0117768	0.0110833	0.0836155	0.0933836	0.241867	0.262617	0.292507	0.279207	0.303106	0.288963	0.0671279	0.0647458
dass_any	1.66181	0.0515276	32.2509	3.42136e-228	3504	24528	NA	NA	0.32707	0.041845	0.0596104	0.0250071	0.112051	66.6855	66.2949	65616	65246	26.1323	27.241	0.371212	0.476437	0.00531084	0.00798884	0.0727898	0.0705047	0.264605	0.278045	0.281787	0.279398	0.303343	0.297067	0.0721649	0.0669964
depression	0.723076	0.0239841	30.1481	1.13627e-199	10580	148120	0.266317	0.203201	NA	0.209433	0.0896534	0.0463012	0.344228	68.8805	68.424	66435	66481	25.8561	26.6705	0.380967	0.466118	0.0108225	0.0116743	0.0831423	0.0922718	0.23975	0.263568	0.2945	0.278848	0.304049	0.288711	0.0677362	0.064927
HIP_urinary_condition_type_OAB	1.35908	0.0495644	27.4205	1.56412e-165	5207	145796	0.0219953	0.0352841	NA	0.0169599	0.0342112	0.0290988	0.28059	67.3931	66.9819	66152	66559.5	25.8813	26.8617	0.379162	0.468072	0.0128605	0.0105157	0.0820343	0.0917452	0.239673	0.26248	0.290335	0.279471	0.309041	0.291948	0.0660561	0.0638406
insomnia_broad	0.576507	0.0229508	25.1193	3.05977e-139	10781	150934	0.262683	0.228433	NA	0.208688	0.086807	0.0459141	0.344	68.9093	68.4371	66346	66494	25.8561	26.6705	0.382353	0.467327	0.0108586	0.0116288	0.0840909	0.0944463	0.240909	0.261772	0.293308	0.2771	0.303662	0.289495	0.0671717	0.0655577
current_caffeine_tx	-1.17937	0.0474852	-24.8367	3.60415e-136	6968	20904	NA	NA	0.34922	0.0849598	0.0689581	0.0378875	0.172252	67.9152	67.4169	66560	65398.5	25.8852	27.0902	0.384018	0.462913	0.00654664	0.0063984	0.0741953	0.0692327	0.242408	0.266733	0.301146	0.27933	0.305692	0.301425	0.0700127	0.0768808
iqb.daytime_sleepiness	0.411463	0.0165815	24.8146	6.24177e-136	3097	52649	NA	NA	1.13272	0.133247	0.0509095	0.0343522	0.160316	67.6022	67.2131	65897.5	65534	26.1689	27.1753	0.369193	0.468219	0.00705271	0.00677275	0.0634744	0.0716728	0.256867	0.27354	0.292131	0.280423	0.30438	0.295612	0.076095	0.0719797
orthostatic_hypotension	1.4296	0.0670132	21.3332	5.5896e-101	6990	69900	0.0171572	0.0197685	NA	0.478047	0.178918	0.0584992	0.395981	68.8066	68.4082	67086.5	67419	25.7808	26.3476	0.357603	0.43379	0.0056719	0.00576669	0.0647906	0.0605643	0.232984	0.231933	0.305192	0.284762	0.314572	0.327351	0.0767888	0.0896228
brain_surgery	2.33068	0.113706	20.4974	2.27223e-93	4631	13893	0.0111979	0.0265062	NA	0.34296	0.108022	0.067696	0.370924	68.9652	68.5607	67287.5	67550	25.8224	26.4152	0.357125	0.415088	0.00612182	0.00561545	0.0713193	0.0469452	0.230487	0.207996	0.30854	0.284928	0.308846	0.34726	0.0746863	0.107255
high_cholesterol_meds	-0.423432	0.0215799	-19.6216	1.01066e-85	13194	131940	0.184474	0.453608	NA	0.239289	0.100486	0.0593452	0.366234	69.7643	69.2758	66482	66435	25.8166	26.64	0.384383	0.469435	0.0113412	0.0125131	0.085429	0.0961845	0.239892	0.25904	0.293023	0.274603	0.303378	0.290538	0.0669379	0.0671209
work_hours	-0.227639	0.012176	-18.6957	5.36923e-78	3924	15696	NA	NA	1.98856	0.00372069	0.150153	0.0282365	0.165698	68.3642	67.9753	66771.5	66244	25.7808	26.5912	0.354903	0.43263	0.00588838	0.00549837	0.0693804	0.0612493	0.229903	0.231954	0.303891	0.279586	0.314388	0.331245	0.0765489	0.0904674
iqb.avg_sleep	-0.374523	0.0272065	-13.766	4.08392e-43	3354	46956	NA	NA	0.687277	0.139455	0.0527132	0.0354601	0.167402	67.7397	67.3817	66560	65751	25.9926	27.1193	0.374434	0.468857	0.00691085	0.00655941	0.0663442	0.0685644	0.260539	0.269975	0.288874	0.281683	0.304423	0.299901	0.0729095	0.0733168
iqb.spit_frequency	-0.101791	0.00827695	-12.2982	9.26651e-35	3090	46350	NA	NA	2.41659	0.14468	0.0511125	0.0350728	0.170611	67.3854	67.0091	66014	65444	26.1323	27.1087	0.373596	0.467854	0.00717252	0.00716484	0.0675727	0.0701852	0.257833	0.267471	0.284636	0.282204	0.311816	0.299031	0.0709702	0.0739442
mind_in_eyes_qt	-0.0626211	0.00563083	-11.1211	9.90188e-29	2795	13975	NA	NA	3.83017	0.284317	0.0960644	0.0289803	0.27424	67.7463	67.2923	64907	66406	25.8812	26.6335	0.353639	0.430898	0.00467727	0.00456204	0.0673527	0.048459	0.245089	0.231042	0.296539	0.288321	0.31478	0.329582	0.0715622	0.0980333
scoliosis	0.507562	0.0461369	11.0012	3.77093e-28	8969	116597	0.0565129	0.0473695	NA	0.0613622	0.0405683	0.0353758	0.300153	68.6208	68.1397	66481.5	66297	25.8677	26.7001	0.381851	0.472092	0.0111186	0.0117396	0.0843938	0.0937172	0.238714	0.261631	0.293101	0.276224	0.305157	0.291578	0.0675151	0.0651111
osteoporosis	0.432751	0.048582	8.90764	5.21292e-19	8768	113984	0.0181722	0.03503	NA	0.0860027	0.0423944	0.0383863	0.300541	68.3335	67.8519	66522.5	66481	25.8852	26.992	0.379211	0.472036	0.00942335	0.0110006	0.0797468	0.089518	0.235443	0.258258	0.297328	0.278146	0.307454	0.295665	0.0706048	0.0674121
melanoma_dx_or_fh	0.32727	0.0443803	7.37422	1.65308e-13	9634	163778	0.032778	0.0522974	NA	0.212407	0.0863493	0.0410468	0.345397	68.6197	68.1888	66255	66306	25.8677	26.6705	0.383154	0.464335	0.0113984	0.0112842	0.0840979	0.0932805	0.242424	0.261547	0.288157	0.27777	0.305949	0.29016	0.0679733	0.0659587
years_smoked	-0.0138886	0.00195584	-7.10109	1.23778e-12	2092	12552	NA	NA	15.3024	0.0391969	0.0498498	0.0236957	0.138214	69.9254	69.597	65295	64705	26.2188	27.2341	0.999476	0.998334	0.00636605	0.0114895	0.0875332	0.0852688	0.285942	0.312515	0.291777	0.272056	0.265252	0.259746	0.06313	0.0589249
schizophrenia	1.2106	0.197594	6.12671	8.9713e-10	10485	157275	0.0016781	0.00129351	NA	0.206181	0.09116	0.0452611	0.344498	68.9003	68.4391	66342.5	66482	25.8561	26.6705	0.381459	0.466822	0.0108944	0.0114466	0.0841145	0.0940157	0.240309	0.259864	0.293387	0.278375	0.304028	0.29046	0.0672663	0.0658381
iqb.pee_middle_night	0.0707898	0.0131047	5.40188	6.59471e-08	3057	48912	NA	NA	1.59172	0.14016	0.0514538	0.0347322	0.163655	67.4298	67.0624	66276.5	65534	26.0525	27.1261	0.370004	0.466213	0.00760746	0.00670535	0.0620008	0.070953	0.252187	0.27373	0.294028	0.280578	0.309243	0.295344	0.0749334	0.0726888
iqb.head_injury_concussion	0.197867	0.0441795	4.4787	7.50978e-06	4095	8190	0.405678	0.391534	NA	0.0323972	0.0549451	0.028897	0.117623	66.7292	66.3204	66557.5	64919	25.8969	27.3644	0.367526	0.464764	0.00661201	0.0067851	0.067707	0.0687145	0.245173	0.286084	0.294896	0.275598	0.313409	0.294843	0.0722031	0.0679743
iqb.pesticide_use	0.137628	0.0332525	4.13889	3.48996e-05	4216	71672	0.36903	0.422926	NA	0.113668	0.0504428	0.0402699	0.157574	67.3145	66.9389	66318	66058	25.891	27.0314	0.376347	0.469778	0.00817661	0.007548	0.0689561	0.0737503	0.2423	0.268835	0.297629	0.280676	0.308258	0.299451	0.0746797	0.0697404

## Sheet: Likely
Logistic regression model outputs for likely associations
Sample size is reported separately for PD cases (“n_pd”) and controls (“n_controls”). Two prevalences are reported for binary phenotypes: “prevalence_total”, the prevalence of the phenotype in the entire 23andMe database, and “prevalence_merged”, the prevalence of the phenotype in the 23andMe database after removing individuals missing data for PD or covariates. Standard deviation is presented fo…
phenotype	log_odds_ratio	standard_error	z_score	p_value	n_case	n_controls	prevalence_total	prevalence_merged	standard_deviation	proportion_missing_education	proportion_missing_tobacco	proportion_missing_bmi	proportion_missing_income_index	case_mean_age	control_mean_age	case_median_income_index	control_median_income_index	case_median_bmi	control_median_bmi	case_proportion_tobacco	control_proportion_tobacco	case_education_level_1	control_education_level_1	case_education_level_2	control_education_level_2	case_education_level_3	control_education_level_3	case_education_level_4	control_education_level_4	case_education_level_5	control_education_level_5	case_education_level_6	control_education_level_6
iqb.dandruff_frequency	0.262569	0.0118103	22.2323	1.67322e-109	6133	61330	NA	NA	1.10779	0.111602	0.0503832	0.0395921	0.219557	67.6869	67.2466	66528	66114	25.891	26.9292	0.381256	0.477101	0.00975516	0.00818923	0.0747896	0.0813622	0.243114	0.26657	0.291507	0.283406	0.311209	0.293514	0.0696251	0.0669579
leg_jiggle	0.181301	0.0113867	15.9222	4.44803e-57	6133	73596	NA	NA	1.21695	0.140062	0.0558893	0.0417289	0.17848	67.55	67.1469	66614	66099	25.8969	26.992	0.377455	0.474046	0.00760167	0.00755134	0.072786	0.0744392	0.246864	0.268878	0.297796	0.278752	0.304067	0.299652	0.0708856	0.0707267
iqb.cry_easily	0.435108	0.0273421	15.9135	5.10764e-57	6869	89297	0.374048	0.314831	NA	0.19432	0.0559657	0.0444024	0.228324	67.6148	67.1989	66560	66242	25.891	26.8462	0.37482	0.464647	0.00824228	0.00898121	0.0705386	0.0771775	0.248419	0.264039	0.296722	0.281434	0.303048	0.299923	0.0730305	0.0684454
iqb.neuropathy	0.228993	0.015358	14.9104	2.82231e-50	3023	27207	NA	NA	1.20369	0.140225	0.0541846	0.034866	0.162124	67.4112	67.0401	66339	65469.5	26.1473	27.1087	0.367911	0.468806	0.00692574	0.00709644	0.0654098	0.0691262	0.253944	0.278258	0.287418	0.2783	0.311274	0.297452	0.0750289	0.0697674
iqb.talk_versus_listen	0.436142	0.0303282	14.3808	6.83272e-47	6239	106063	0.612134	0.632046	NA	0.141814	0.0544158	0.040863	0.220806	67.6059	67.1628	66762	66413	25.8906	26.9861	0.378719	0.471342	0.0090569	0.00881738	0.0750148	0.0825	0.248277	0.267687	0.293562	0.280513	0.304391	0.293854	0.0696988	0.0666287
iqb.adventurous	-0.160966	0.0115316	-13.9587	2.78635e-44	6434	102944	NA	NA	1.17836	0.11804	0.0514454	0.0397338	0.221525	67.7543	67.3095	66802	66320	25.8879	26.9206	0.376162	0.474611	0.00885936	0.00924777	0.0745663	0.0811212	0.242894	0.267801	0.294205	0.279454	0.30897	0.295588	0.0705057	0.0667882
urinary_tract_inf	0.541683	0.0521678	10.3835	2.94803e-25	5530	143780	0.0694818	0.0552006	NA	0.0169178	0.0337955	0.0296028	0.281428	67.666	67.2387	66052	66550	25.8906	26.8108	0.384349	0.469981	0.0130323	0.0114125	0.0866373	0.0929982	0.241924	0.263365	0.287078	0.279221	0.306167	0.288808	0.0651615	0.0641945
iqb.chemical_exposure_work	0.440477	0.0439427	10.0239	1.19716e-23	2676	42816	0.280235	0.319463	NA	0.138552	0.0516135	0.0347094	0.16249	67.7182	67.3747	66052	65534	25.9148	27.1274	0.363379	0.467101	0.00563502	0.00713085	0.0593845	0.0698173	0.254876	0.271081	0.289554	0.280842	0.312527	0.297164	0.0780234	0.0739656
loss_of_sensation	0.59322	0.0671135	8.83906	9.65285e-19	4675	14025	0.0458768	0.0608556	NA	0.349519	0.109733	0.0690374	0.38	69	68.5964	67480	68050	25.814	26.5019	0.358067	0.409688	0.00581573	0.00415871	0.0716253	0.0465325	0.229568	0.203215	0.30854	0.289985	0.30854	0.348207	0.0759106	0.107902
iqb.tact_versus_outspokenness	-0.431929	0.0494906	-8.7275	2.60359e-18	3445	41340	0.264051	0.219114	NA	0.347348	0.0857653	0.0610696	0.291258	67.9271	67.5762	67113	66837	25.8473	26.6003	0.35857	0.444556	0.00577812	0.00480607	0.0651002	0.0573349	0.232666	0.245785	0.3151	0.284159	0.304314	0.32043	0.0770416	0.0874855
iqb.flossing_frequency	-0.094095	0.0122484	-7.68226	1.56306e-14	3204	48060	NA	NA	1.56247	0.140586	0.0513811	0.0366534	0.166979	67.6492	67.2796	66528	65751	26.0329	27.1029	0.372172	0.468064	0.00799128	0.00639163	0.0653832	0.0734554	0.255358	0.274477	0.291682	0.27898	0.304395	0.294887	0.0751907	0.071809
iqb.dry_eyes_treatment	0.068496	0.00928497	7.37708	1.61796e-13	4557	68355	NA	NA	1.76199	0.132283	0.0456852	0.0357829	0.171796	67.2973	66.92	66117	66007	26.0607	27.1274	0.376863	0.475059	0.00676731	0.00762305	0.0684539	0.0727135	0.249349	0.274682	0.292816	0.281952	0.308173	0.294152	0.0744404	0.0688767
iqb.dry_skin_frequency	0.109304	0.0152888	7.14926	8.72498e-13	4501	40509	NA	NA	1.10834	0.14068	0.0485226	0.0374139	0.173673	67.2391	66.8159	66242	66007	25.9632	27.1193	0.376409	0.474867	0.00608305	0.0077084	0.0685004	0.0724704	0.247818	0.275153	0.296482	0.278792	0.307062	0.296988	0.0740545	0.0688884
lumbar_spine_surgery	0.469219	0.0685786	6.84206	7.80637e-12	4620	13860	0.0354976	0.0620671	NA	0.340314	0.108225	0.0668831	0.367695	68.9483	68.5545	67263.5	67419	25.8224	26.4538	0.357425	0.41043	0.00612557	0.00392113	0.0713629	0.0488461	0.230628	0.205131	0.30781	0.282994	0.309035	0.351669	0.0750383	0.107439
does_things_efficiently	-0.123984	0.018465	-6.71455	1.88647e-11	3696	33264	NA	NA	0.989358	0.0344968	0.0613095	0.0241342	0.119183	67.5538	67.0997	66339	65794	25.891	27.1261	0.36562	0.461546	0.00566412	0.00740188	0.0741999	0.0682963	0.254602	0.269329	0.293685	0.280649	0.301331	0.302855	0.0705183	0.0714686
squamous_cell_carcinoma	0.247133	0.0370698	6.6667	2.61623e-11	9178	165204	0.0405022	0.0914257	NA	0.212556	0.0868094	0.0397117	0.345798	68.3973	67.9738	66297	66519	25.8786	26.6705	0.380742	0.460725	0.0116934	0.011274	0.0843078	0.092155	0.241807	0.262453	0.289736	0.277439	0.304894	0.291152	0.0675617	0.065527
iqb.toenail_fungus	0.232551	0.0363523	6.39714	1.58317e-10	3899	62384	0.213523	0.309174	NA	0.0812727	0.0461506	0.0322707	0.134801	67.1429	66.7348	66378	66089	25.9085	27.1274	0.374724	0.478507	0.00799315	0.00726569	0.0679418	0.0744516	0.244933	0.269249	0.297174	0.283031	0.310876	0.297702	0.0710819	0.068301
iqb.industry_distance	-0.137862	0.0229661	-6.00285	1.93889e-09	4083	65328	NA	NA	0.679474	0.123986	0.0518218	0.0392877	0.160537	67.3348	66.9529	66318	66028	25.891	27.1087	0.373446	0.477423	0.00705816	0.00710756	0.0660644	0.073014	0.242518	0.269336	0.298984	0.279517	0.310277	0.301783	0.0750988	0.0692419
iqb.supertaster	-0.594201	0.111209	-5.34309	9.13764e-08	2670	45390	0.0768469	0.0570537	NA	0.145568	0.0519351	0.0336663	0.168206	67.5607	67.2141	65766.5	65681	26.0016	27.181	0.373523	0.4696	0.00699301	0.00670518	0.0646853	0.0729833	0.258304	0.274835	0.281031	0.280148	0.312063	0.296988	0.0769231	0.0683412
iqb.cry_cutting_onions	-0.0884647	0.0177396	-4.98686	6.1368e-07	3031	48496	NA	NA	1.11928	0.138879	0.0514682	0.0368933	0.166088	67.4932	67.0995	66174	65205	26.1452	27.0683	0.374106	0.471712	0.00531915	0.00634898	0.0634498	0.0720429	0.263298	0.276552	0.290653	0.277606	0.306611	0.296701	0.0706687	0.0707492
HIP_IBS_type_RomeIII_IBS_C	0.550683	0.116767	4.7161	2.40408e-06	7301	146020	0.0105759	0.008055	NA	0.120427	0.0886441	0.0378813	0.302907	68.1855	67.7628	66286	66378	25.8677	26.7001	0.37943	0.470905	0.0122164	0.0108359	0.0829764	0.0918602	0.239251	0.262707	0.290497	0.279727	0.307155	0.289015	0.0679042	0.0658556
nonagenarian	-0.267088	0.0627539	-4.25611	2.08013e-05	13196	131960	0.0121301	0.0308013	NA	0.238502	0.100333	0.0595153	0.366702	69.7658	69.2822	66483.5	66260	25.8166	26.6335	0.38431	0.472637	0.0113384	0.0123997	0.0855312	0.0958095	0.239832	0.259817	0.293074	0.277216	0.303303	0.288873	0.0669214	0.0658843
iqb.sweat_while_sleeping	0.163987	0.0406019	4.0389	5.3703e-05	3681	55215	0.287188	0.232902	NA	0.186838	0.0526521	0.0412422	0.197178	67.7876	67.3987	66751.5	65807	25.9024	26.9889	0.377503	0.462165	0.00564784	0.00699612	0.066113	0.0722784	0.257143	0.273161	0.293355	0.278174	0.304651	0.296043	0.0730897	0.0733479

## Sheet: Unclear
Logistic regression model outputs for unclear associations
Sample size is reported separately for PD cases (“n_pd”) and controls (“n_controls”). Two prevalences are reported for binary phenotypes: “prevalence_total”, the prevalence of the phenotype in the entire 23andMe database, and “prevalence_merged”, the prevalence of the phenotype in the 23andMe database after removing individuals missing data for PD or covariates. Standard deviation is presented fo…
phenotype	log_odds_ratio	standard_error	z_score	p_value	n_case	n_controls	prevalence_total	prevalence_merged	standard_deviation	proportion_missing_education	proportion_missing_tobacco	proportion_missing_bmi	proportion_missing_income_index	case_mean_age	control_mean_age	case_median_income_index	control_median_income_index	case_median_bmi	control_median_bmi	case_proportion_tobacco	control_proportion_tobacco	case_education_level_1	control_education_level_1	case_education_level_2	control_education_level_2	case_education_level_3	control_education_level_3	case_education_level_4	control_education_level_4	case_education_level_5	control_education_level_5	case_education_level_6	control_education_level_6
iqb.ice_cream_frequency	0.424383	0.0171216	24.7865	1.25487e-135	3060	48960	NA	NA	0.924584	0.139043	0.0502884	0.0352364	0.163187	67.548	67.1783	65958	65365	26.0219	27.1087	0.371065	0.46976	0.00719152	0.00654882	0.0635882	0.0705184	0.258516	0.275501	0.290689	0.281243	0.304693	0.294649	0.0753217	0.0715387
sweet_v_salty	0.595159	0.0362467	16.4197	1.38337e-60	3915	39150	0.420968	0.44333	NA	0.21507	0.0591199	0.0462324	0.234204	67.2033	66.7278	67680	66685	25.8813	26.7115	0.378805	0.46147	0.00867245	0.00882974	0.0710474	0.0726505	0.242495	0.254796	0.300867	0.282389	0.30487	0.306379	0.072048	0.0749554
tends_to_find_fault_with_others	-0.229631	0.0155852	-14.7339	3.90564e-49	3728	26096	NA	NA	1.2446	0.0333959	0.06478	0.0235046	0.121949	67.5673	67.1505	66282	65576	25.891	26.9885	0.365253	0.463477	0.00562588	0.00807186	0.0748242	0.070787	0.254571	0.266173	0.29339	0.281288	0.301266	0.300677	0.0703235	0.0730028
migraine_ICHD	0.7364	0.0536842	13.7173	8.00365e-43	8507	144619	0.026418	0.0168619	NA	0.215744	0.0872092	0.039745	0.35107	69.0461	68.6231	66528	66435	25.8472	26.6705	0.380302	0.468803	0.011839	0.0117797	0.0853986	0.0938596	0.237411	0.25903	0.290134	0.280849	0.305762	0.288761	0.0694554	0.0657202
epilepsy	1.03226	0.0762299	13.5414	8.90489e-42	10500	147000	0.0134053	0.010419	NA	0.20713	0.0909841	0.0460444	0.344127	68.9167	68.4552	66459	66302	25.8561	26.6702	0.380983	0.467255	0.0111534	0.012027	0.0840304	0.0931044	0.240051	0.26261	0.293283	0.276843	0.304309	0.289041	0.0671736	0.0663749
iqb.stammer	0.595477	0.0488326	12.1943	3.33506e-34	5508	82620	0.0745997	0.0640432	NA	0.162253	0.0516068	0.0432099	0.189894	67.4483	67.0436	66650	66128	25.8906	26.992	0.375369	0.473063	0.0082204	0.00816409	0.0704288	0.0758856	0.244612	0.268723	0.3006	0.281171	0.30371	0.295393	0.0724283	0.0706641
iqb.cut_off_freeway_anger	-0.222109	0.0186687	-11.8974	1.22061e-32	5659	84885	NA	NA	0.818221	0.151043	0.0549567	0.0409635	0.186495	67.2292	66.8009	66528	66295	25.9085	26.9752	0.377402	0.471828	0.00776531	0.00768358	0.0701035	0.0740807	0.245902	0.267333	0.29767	0.28198	0.305651	0.299396	0.0729077	0.069526
iqb.narcissism	0.237705	0.0215656	11.0224	2.97957e-28	5148	82368	NA	NA	0.739834	0.109351	0.0537159	0.0377531	0.160805	67.4007	67.0011	66614	66429	25.8906	27.0902	0.372863	0.476613	0.00858951	0.00839205	0.0721067	0.0756508	0.245479	0.269334	0.296112	0.280868	0.305832	0.298183	0.0718807	0.0675716
iqb.fruit_juice_frequency	0.125264	0.0129559	9.66846	4.1052e-22	3040	48640	NA	NA	1.40766	0.138487	0.0511223	0.0351393	0.163255	67.6411	67.3132	66522.5	65517	26.0526	27.1274	0.372906	0.470897	0.00727691	0.00682382	0.0647262	0.0712684	0.249713	0.277534	0.292225	0.27918	0.306779	0.294236	0.07928	0.0709582
narcolepsy	1.12186	0.120494	9.31049	1.27244e-20	8469	160911	0.00437885	0.00391428	NA	0.188712	0.0850159	0.0381568	0.333085	68.4574	68.0301	66297	66482	25.8812	26.6705	0.37911	0.465739	0.0117511	0.0115229	0.0842884	0.0942439	0.243435	0.262605	0.290585	0.278035	0.301755	0.288922	0.0681851	0.0646706
iqb.ddt_exposure	0.44795	0.0505213	8.86655	7.5444e-19	2163	34608	0.200948	0.367817	NA	0.18452	0.0521063	0.0381279	0.195099	68.2053	67.7576	66528.5	65930	26.1473	27.1087	0.377387	0.457173	0.00790514	0.00705299	0.055336	0.0716286	0.248447	0.263654	0.305477	0.276555	0.306042	0.305937	0.0767928	0.0751728
iqb.leafy_greens_frequency	-0.131476	0.0156931	-8.37796	5.38535e-17	3055	51935	NA	NA	1.2644	0.136807	0.0514093	0.0359702	0.164284	67.4173	67.0676	66415	65334	26.0208	27.0683	0.369204	0.467733	0.00762486	0.00675676	0.0632863	0.0689947	0.25467	0.276135	0.292413	0.282981	0.306138	0.293997	0.0758673	0.0711355
iqb.prosopagnosia	-0.14835	0.0184419	-8.04414	8.68504e-16	3344	50160	NA	NA	0.97223	0.143279	0.0516784	0.0365019	0.169875	67.6265	67.2192	66389	65626	25.9085	27.1274	0.373221	0.466808	0.00559832	0.00658446	0.0657803	0.0718008	0.257523	0.274826	0.290763	0.280596	0.305458	0.293439	0.0748775	0.0727548
ocd	0.603743	0.0762136	7.92171	2.34262e-15	10437	156555	0.0262792	0.0122341	NA	0.204207	0.0900462	0.0448704	0.343454	68.8904	68.4266	66350	66429	25.8561	26.6705	0.381339	0.465432	0.0109304	0.0115499	0.0838841	0.0926869	0.240214	0.260792	0.29334	0.279141	0.304143	0.289659	0.0674886	0.0661718
iqb.fast_food_frequency	0.184226	0.0233544	7.88831	3.06317e-15	3073	52241	NA	NA	0.768756	0.137307	0.0518675	0.0360487	0.164859	67.4595	67.1067	66481	65517	26.0525	27.1257	0.374516	0.468732	0.00717252	0.006501	0.0653077	0.0717107	0.254436	0.275527	0.290298	0.279854	0.309551	0.29503	0.0732352	0.0713779
ptsd	0.38528	0.0543305	7.09141	1.32749e-12	8733	165927	0.0501747	0.0341234	NA	0.198042	0.0877705	0.0422192	0.337696	68.5029	68.0677	66297	66397	25.8677	26.6752	0.38142	0.463629	0.0114646	0.0111877	0.0835483	0.0934316	0.242906	0.262134	0.292634	0.277417	0.301376	0.290769	0.0680711	0.0650603
iqb.fresh_cucumbers_yummy	-0.277366	0.0393574	-7.04736	1.82342e-12	5261	68393	0.848308	0.851047	NA	0.187661	0.0480761	0.0445054	0.205379	67.4704	67.0761	66431.5	65838	25.9139	27.0071	0.374358	0.47114	0.00597657	0.00779888	0.0676548	0.0753113	0.253407	0.274363	0.29333	0.28049	0.305044	0.292548	0.0745876	0.0694891
seasonal_allergies_strict_controls	0.361193	0.0512652	7.04557	1.84709e-12	3770	45240	0.0601648	0.0711487	NA	0.444175	0.186676	0.0580494	0.443705	69.2504	68.8723	67682	67280	25.721	26.364	0.371819	0.451923	0.0107692	0.0124183	0.0730769	0.0926099	0.234615	0.246134	0.298462	0.271174	0.313077	0.298852	0.07	0.0788117
cataract	0.193804	0.0283455	6.83719	8.07628e-12	9076	117988	0.125599	0.309938	NA	0.0645659	0.0408692	0.0356277	0.300101	68.6383	68.1647	66494	66411	25.8677	26.7001	0.383438	0.471838	0.0113273	0.0113779	0.0827559	0.0933942	0.240005	0.261468	0.293177	0.279482	0.305171	0.289809	0.067564	0.0644689
iqb.apology_prone	0.122394	0.0190303	6.43152	1.26338e-10	3193	41509	NA	NA	1.01855	0.332155	0.106393	0.0601539	0.272225	67.8465	67.5116	67284	66870	25.8786	26.6001	0.35543	0.448019	0.00659522	0.00565116	0.0622424	0.054798	0.227123	0.23713	0.307914	0.289339	0.317807	0.325033	0.0783182	0.0880487
gerd_broad	0.143563	0.0240641	5.96586	2.43349e-09	8949	161082	0.247764	0.303121	NA	0.199322	0.0863196	0.0411102	0.337039	68.4336	67.9869	66383.5	66286	25.8786	26.6752	0.380199	0.467647	0.0116593	0.0113627	0.0833215	0.0923343	0.242713	0.263781	0.29063	0.278374	0.303427	0.28914	0.0682497	0.0650081
iqb.vitamin_use	-0.167779	0.0305081	-5.49951	3.80855e-08	5145	66885	0.466912	0.535235	NA	0.177468	0.0490074	0.0422741	0.195821	67.5506	67.1668	66528	65947	25.9085	27.0358	0.374843	0.472497	0.00668737	0.00780966	0.0699785	0.0742826	0.25006	0.268453	0.297588	0.281747	0.302603	0.29862	0.0730834	0.0690883
number_family_members_cancer	0.0615002	0.0114244	5.38325	7.31518e-08	3572	39292	NA	NA	1.58382	0.0775243	0.0540547	0.0261758	0.112239	68.1982	67.8181	66073	66471	25.8812	26.8443	0.373494	0.455293	0.00475436	0.00695322	0.0656101	0.0714286	0.248811	0.258314	0.29794	0.28107	0.312203	0.306601	0.0706815	0.0756335
is_generally_trusting	0.0933264	0.0180343	5.17494	2.27985e-07	3712	25984	NA	NA	1.11135	0.0338429	0.063948	0.0246835	0.118198	67.5566	67.1187	66306	66089	25.891	27.1193	0.365774	0.461063	0.00564175	0.00656168	0.0744711	0.0731329	0.254725	0.267955	0.293371	0.285214	0.301551	0.293764	0.0702398	0.0733715
iqb.daily_aspirin	-0.191917	0.0380865	-5.03897	4.6804e-07	3887	54418	0.219786	0.381648	NA	0.18477	0.0524998	0.0423806	0.196621	67.8781	67.5004	66560	65802	25.8966	27.0071	0.36945	0.463388	0.00689007	0.00694648	0.0682744	0.0739078	0.257751	0.272491	0.289383	0.277949	0.302224	0.297255	0.0754776	0.0714495
angina	0.301866	0.0607842	4.96618	6.82834e-07	7217	72170	0.0217992	0.040712	NA	0.477005	0.18629	0.0586242	0.396161	68.9314	68.5354	66807.5	67078	25.7863	26.4475	0.361369	0.436994	0.00677966	0.00728281	0.0665254	0.0619582	0.232839	0.23574	0.305297	0.280442	0.312712	0.326639	0.0758475	0.0879372
iqb.fish_frequency	-0.137095	0.0288882	-4.74571	2.07781e-06	3627	32643	NA	NA	0.664693	0.177943	0.0523573	0.0413289	0.19421	67.6896	67.3263	66614	65546	25.9085	27.0314	0.371026	0.464703	0.00603015	0.00711863	0.0649916	0.0692855	0.255946	0.275055	0.297152	0.278409	0.301843	0.297864	0.0740369	0.0722672
likes_to_cooperate_with_others	0.102415	0.0219565	4.66446	3.09428e-06	3691	25837	NA	NA	0.900488	0.0346451	0.0636684	0.0256028	0.119412	67.5413	67.1065	66339	65783	25.8966	27.0145	0.365051	0.458529	0.00567215	0.00688578	0.0740216	0.0720605	0.253829	0.262781	0.293817	0.28572	0.302042	0.300372	0.0706183	0.0721806
iqb.social_support	-0.125201	0.0291172	-4.29991	1.70868e-05	4010	52130	NA	NA	0.613371	0.187264	0.0526006	0.0429284	0.197862	67.7294	67.3429	66807.5	65690.5	25.9083	27.0071	0.366901	0.465675	0.00554187	0.00672503	0.0665025	0.0706718	0.258929	0.275278	0.297106	0.278133	0.297414	0.295311	0.0745074	0.0738809
iqb.sweaty_palms	0.30537	0.0732946	4.16634	3.09534e-05	3923	54922	0.0867619	0.0456623	NA	0.187696	0.0516441	0.0414479	0.199694	67.7464	67.3261	66528.5	65806.5	25.9085	27.0237	0.371444	0.467759	0.00592824	0.00722054	0.0661466	0.0726763	0.259594	0.272161	0.296724	0.276623	0.296412	0.297455	0.075195	0.0738648

## Sheet: Novel
Logistic regression model outputs for novel associations
Sample size is reported separately for PD cases (“n_pd”) and controls (“n_controls”). Two prevalences are reported for binary phenotypes: “prevalence_total”, the prevalence of the phenotype in the entire 23andMe database, and “prevalence_merged”, the prevalence of the phenotype in the 23andMe database after removing individuals missing data for PD or covariates. Standard deviation is presented fo…
phenotype	log_odds_ratio	standard_error	z_score	p_value	n_case	n_controls	prevalence_total	prevalence_merged	standard_deviation	proportion_missing_education	proportion_missing_tobacco	proportion_missing_bmi	proportion_missing_income_index	case_mean_age	control_mean_age	case_median_income_index	control_median_income_index	case_median_bmi	control_median_bmi	case_proportion_tobacco	control_proportion_tobacco	case_education_level_1	control_education_level_1	case_education_level_2	control_education_level_2	case_education_level_3	control_education_level_3	case_education_level_4	control_education_level_4	case_education_level_5	control_education_level_5	case_education_level_6	control_education_level_6
community_standing	-0.131573	0.0107606	-12.2272	2.22406e-34	4018	16072	NA	NA	1.7899	0.0205077	0.152215	0.0296167	0.165854	68.4365	68.0531	66951.5	66451	25.7886	26.5666	0.354695	0.441642	0.00582721	0.00635687	0.0689131	0.0579111	0.230555	0.230882	0.303015	0.282055	0.314669	0.334562	0.0770205	0.0882334
iqb.clap_to_beat	-0.570353	0.0484796	-11.7648	5.92594e-32	4634	69510	0.923213	0.917903	NA	0.126173	0.0520609	0.0407855	0.165839	67.2009	66.8144	66614	66107	25.8906	26.992	0.374591	0.476807	0.00734735	0.00783998	0.064606	0.0733704	0.245503	0.272476	0.299721	0.281565	0.306562	0.29593	0.0762605	0.0688176
iqb.chest_pain_exercise	0.522574	0.0473923	11.0266	2.84553e-28	3569	42828	0.166877	0.126366	NA	0.179322	0.0515335	0.0403259	0.194388	67.7352	67.3237	66494	65903	25.9085	27.0737	0.374848	0.462821	0.00611621	0.00731485	0.0625212	0.0693061	0.25824	0.272471	0.295957	0.281721	0.303432	0.297262	0.0737343	0.0719246
married	0.329169	0.0330098	9.97183	2.02458e-23	7745	108430	0.641527	0.786589	NA	0.012309	0.0499505	0.0302303	0.27555	67.7406	67.2381	66560	66489	25.8813	26.7725	0.377747	0.468686	0.00969856	0.00939178	0.0775885	0.08475	0.236042	0.256649	0.297641	0.280988	0.310878	0.300462	0.068152	0.067759
steroid_meds	0.223897	0.0289834	7.72502	1.11837e-14	5754	92064	0.379176	0.389519	NA	0.37031	0.146466	0.0400846	0.314513	68.0391	67.6433	66476	66451	25.8674	26.6248	0.360337	0.445856	0.00487924	0.00693961	0.0661137	0.0685613	0.244694	0.257357	0.296414	0.281967	0.312515	0.307308	0.0753842	0.0778663
face_age_v2_cc	-0.55669	0.0731603	-7.60919	2.75829e-14	2561	110123	0.108137	0.131358	NA	0.109412	0.0574527	0.0531486	0.223102	66.7876	66.3488	65025	65546	25.146	25.891	0.336174	0.439329	0.00959781	0.00834293	0.0904936	0.101796	0.285649	0.321788	0.290219	0.269734	0.279707	0.255901	0.0443327	0.0424379
iqb.poor_circulation	0.470618	0.0625809	7.52015	5.47137e-14	2345	28140	0.144357	0.111563	NA	0.326456	0.0698048	0.0519928	0.279186	68.4525	68.0663	67205.5	66181	25.8812	26.6642	0.366224	0.442684	0.00552181	0.0052879	0.0662617	0.0530392	0.241855	0.244098	0.294313	0.283891	0.308669	0.319677	0.0833793	0.0940071
liposuction	-0.828389	0.111052	-7.45944	8.68894e-14	5548	27740	0.0392809	0.0366799	NA	0.359469	0.0830329	0.0666006	0.335466	68.8574	68.4786	67058	65899	25.8012	26.6001	0.359225	0.437878	0.00647165	0.00567043	0.0691173	0.0591099	0.23298	0.230655	0.306239	0.282376	0.308568	0.327682	0.0766244	0.0945071
iqb.liposuction	-0.617298	0.135873	-4.54322	5.5402e-06	2594	31128	0.0431263	0.0421387	NA	0.325426	0.0689164	0.0530811	0.281863	68.357	67.9913	66802	66168	25.8812	26.6368	0.359488	0.440471	0.00597312	0.0057862	0.0666999	0.055644	0.245396	0.249048	0.308113	0.282318	0.294674	0.318434	0.0791439	0.08877
iqb.learn_language_as_adult	-0.347355	0.0467201	-7.43482	1.04708e-13	2712	27120	0.327406	0.324216	NA	0.3155	0.0937919	0.0555779	0.268571	67.9119	67.5749	66776	67120	25.8674	26.5763	0.357408	0.445167	0.00469925	0.00502952	0.0615602	0.05445	0.227444	0.234419	0.318139	0.289197	0.31156	0.32681	0.0765977	0.090094
iqb.breakfast_frequency	0.115253	0.0155845	7.39536	1.4103e-13	2996	20972	NA	NA	1.52052	0.139519	0.0528621	0.036507	0.165387	67.5584	67.1966	66181	65313	26.0168	27.1754	0.369769	0.472026	0.00658149	0.00604179	0.0634921	0.0717809	0.256678	0.273322	0.289586	0.284352	0.310879	0.293664	0.0727836	0.0708386
farsightedness	0.206705	0.0282198	7.32481	2.39233e-13	7161	50127	0.301664	0.43606	NA	0.143311	0.0567833	0.0436392	0.192466	68.1603	67.7035	66653	66250	25.8812	26.9885	0.372467	0.473092	0.00745861	0.0073656	0.0709478	0.0739313	0.241222	0.263854	0.301619	0.279227	0.306167	0.301209	0.072585	0.0744132
cosmetic_surgery	-0.518443	0.0708672	-7.31569	2.56053e-13	5061	10122	0.124325	0.0991899	NA	0.277284	0.1038	0.0630969	0.324639	68.6805	68.2525	67258	66944	25.7802	26.5019	0.351964	0.413571	0.00627045	0.00328542	0.0711559	0.0566735	0.23337	0.233949	0.305344	0.28063	0.311069	0.328405	0.0727917	0.0970568
iqb.agoraphobia	0.444049	0.0636424	6.97725	3.01007e-12	5523	88368	0.0687246	0.0389388	NA	0.116784	0.0545313	0.0399825	0.188911	67.6737	67.2601	66850.5	66242	25.8813	26.9292	0.372905	0.473501	0.00855981	0.00851086	0.0706184	0.0790768	0.237963	0.26638	0.293816	0.280845	0.316713	0.298442	0.0723304	0.066745
ring_finger_degree_longer	-0.184989	0.0291194	-6.35278	2.11463e-10	3350	6700	NA	NA	0.752557	0.216318	0.119104	0.0626866	0.286269	68.2239	67.7543	66560	66251	25.8812	26.6001	0.350469	0.428189	0.00605831	0.00439351	0.0715638	0.0510029	0.240439	0.229035	0.303294	0.274499	0.300265	0.335435	0.0783794	0.105635
klein_sexual_community_preference_qt	-0.128789	0.020663	-6.23284	4.58044e-10	2027	10135	NA	NA	1.28767	0.165762	0.107713	0.0235159	0.202845	67.0508	66.6063	66014	66244	25.9085	26.7848	0.368095	0.433906	0.00600601	0.00471642	0.0672673	0.0456314	0.248048	0.240656	0.291892	0.285108	0.314114	0.324608	0.0726727	0.0992807
iqb.ever_had_allergy_test	-0.218667	0.0360921	-6.0586	1.37309e-09	3813	53382	0.449074	0.439042	NA	0.159839	0.0610368	0.0439724	0.173512	67.3902	67.009	66181	66058	25.8969	26.9292	0.367132	0.463909	0.00707692	0.00647278	0.0643077	0.0663572	0.246462	0.266946	0.294462	0.280673	0.313231	0.305716	0.0744615	0.0738343
iqb.perfect_pitch	-0.346702	0.0582325	-5.95375	2.62067e-09	3419	44447	0.154943	0.148937	NA	0.186019	0.0506832	0.0404671	0.194251	67.9865	67.5807	66529	66016	25.9894	26.9292	0.367904	0.460212	0.00608229	0.00627644	0.0604651	0.0662759	0.248301	0.258882	0.298748	0.283878	0.309481	0.307656	0.0769231	0.0770315
prostate_enlargement	0.206829	0.0351849	5.87835	4.14386e-09	5172	72408	0.122073	0.281232	NA	0.0557876	0.0408739	0.0252642	0.300632	69.0325	68.5504	66979	67150	26.2356	27.3114	0.420123	0.498293	0.0113795	0.0120384	0.0689735	0.0766687	0.206224	0.225945	0.298421	0.284745	0.330237	0.31764	0.0847654	0.0829635
raynauds	0.365453	0.0632224	5.78043	7.45108e-09	6999	153978	0.0341694	0.0286438	NA	0.0616299	0.0364089	0.033278	0.288805	67.9761	67.5309	66242	66480	25.8813	26.7439	0.382429	0.471438	0.0112658	0.0110116	0.083555	0.092061	0.24378	0.263277	0.289783	0.279446	0.302926	0.289496	0.0686903	0.0647081
iqb.forward_splits	-0.23537	0.0407449	-5.77669	7.61851e-09	5390	75460	0.272602	0.21034	NA	0.143772	0.0548052	0.0422758	0.182263	67.251	66.8318	66590	66152	25.9081	27.0071	0.378455	0.471831	0.00845196	0.00795613	0.0713968	0.076008	0.245774	0.267341	0.297153	0.282018	0.304048	0.298409	0.0731762	0.0682682
LASIK	-0.378122	0.066936	-5.64901	1.61377e-08	4819	14457	0.0967437	0.0879851	NA	0.364702	0.100799	0.066767	0.384571	69.0108	68.5924	67287.5	67672	25.8012	26.4475	0.358459	0.408824	0.0063234	0.0042577	0.0722674	0.0477311	0.227943	0.204818	0.310148	0.275854	0.308341	0.357311	0.0749774	0.110028
iqb.acrophobia	0.165183	0.0293453	5.62892	1.8134e-08	5682	96594	0.373916	0.358833	NA	0.115883	0.055624	0.0388361	0.206705	67.6433	67.2287	66802	66482	25.8852	26.9206	0.380531	0.475156	0.0100272	0.00900312	0.0697723	0.0805726	0.242323	0.265878	0.295174	0.279716	0.313975	0.297897	0.0687278	0.0669337
iqb.fear_of_speaking	0.172401	0.0317292	5.4335	5.52578e-08	5060	65780	0.412501	0.360079	NA	0.120045	0.054489	0.0392151	0.170172	67.3243	66.9195	66669	66402	25.8908	27.0237	0.372233	0.471449	0.00811688	0.00856542	0.0691095	0.0743141	0.244202	0.263339	0.294063	0.282917	0.311456	0.298945	0.0730519	0.0719185
male_hair_loss	0.258286	0.0476605	5.4193	5.98334e-08	3172	28548	0.612217	0.73203	NA	0.219168	0.0702081	0.0432219	0.230296	68.9357	68.5495	66824.5	66152	26.3495	27.3189	0.413526	0.488144	0.00752177	0.00755328	0.0589865	0.0588077	0.21536	0.222012	0.300079	0.286485	0.32304	0.325061	0.0950119	0.100081
low_sperm_count	0.419117	0.0776969	5.39426	6.88071e-08	2305	34575	0.0503661	0.0617408	NA	0.235385	0.0560466	0.0324295	0.229664	68.2282	67.8305	67277	66203	26.4419	27.3191	0.41556	0.484391	0.00681044	0.00688429	0.0590238	0.05689	0.220204	0.225782	0.291146	0.290464	0.331442	0.324848	0.0913734	0.0951318
iqb.ear_plugs_to_sleep	-0.128324	0.0242471	-5.29234	1.20761e-07	4268	64020	NA	NA	0.772201	0.129642	0.0463478	0.0371368	0.164626	67.351	66.9519	66149.5	66003.5	25.9398	27.1087	0.377306	0.477929	0.00653773	0.00754967	0.069191	0.074618	0.248161	0.27143	0.293108	0.282763	0.307001	0.296284	0.0760011	0.0673553
dress_current	-0.299343	0.0568119	-5.26902	1.37154e-07	2384	26224	0.300062	0.231229	NA	0.26157	0.0954978	0.0481683	0.229097	68.1154	67.7853	66542	66763	25.7886	26.5666	0.347274	0.462439	0.00677083	0.00588388	0.0552083	0.057433	0.216667	0.237907	0.308854	0.284041	0.33125	0.322624	0.08125	0.0921114
motionsick_combined	0.0928712	0.017852	5.20229	1.96851e-07	5146	46314	NA	NA	0.832008	0.164808	0.0602798	0.0378935	0.197396	67.8134	67.4164	66481	65693	25.8906	26.9766	0.372157	0.459923	0.00581395	0.00687712	0.0732558	0.0692882	0.249535	0.267122	0.293953	0.281988	0.306279	0.30037	0.0711628	0.0743556
iqb.whistle	-0.296943	0.0571898	-5.19224	2.07778e-07	2665	34645	0.854474	0.865773	NA	0.329349	0.0678638	0.0521576	0.282927	68.0964	67.725	66642.5	66083	25.8967	26.6705	0.357173	0.442406	0.00532946	0.00531405	0.0668605	0.0578883	0.242248	0.249368	0.307171	0.282951	0.299419	0.314052	0.0789729	0.090426
iqb.malaria_meds	-0.218754	0.0438728	-4.98609	6.16135e-07	3781	52934	0.177627	0.217491	NA	0.184537	0.0509918	0.0419818	0.19762	67.7501	67.3207	66481	65697	25.9167	27.0358	0.367183	0.460536	0.00678514	0.00706771	0.0662359	0.0709784	0.258158	0.274227	0.295315	0.278259	0.298223	0.297887	0.0752827	0.0715808
iqb.desk_clean	0.0767913	0.0156962	4.89235	9.96413e-07	6501	91014	NA	NA	0.874198	0.129703	0.0563606	0.0405476	0.216223	67.692	67.2702	66813	66471	25.8852	26.9206	0.375482	0.472158	0.00980937	0.00816722	0.0721821	0.0797091	0.243939	0.266032	0.295577	0.281096	0.307237	0.298412	0.0712567	0.0665836
iqb.cartwheel	-0.211646	0.0439942	-4.81078	1.50346e-06	2466	32058	0.584285	0.514917	NA	0.321197	0.0678079	0.0512108	0.274678	68.3816	67.9988	67057	66016	25.8969	26.6752	0.357658	0.441745	0.00522739	0.00501812	0.0648197	0.0582195	0.236278	0.253229	0.308416	0.284685	0.304234	0.311635	0.0810246	0.0872131
iqb.resting_heart_rate	0.0967571	0.0203326	4.75873	1.94819e-06	2631	42096	NA	NA	1.02627	0.136964	0.052608	0.0322624	0.161536	67.7898	67.3767	66522.5	65766	26.0535	27.0314	0.374742	0.467548	0.00480349	0.00512241	0.0541485	0.0586599	0.242358	0.260913	0.299127	0.283468	0.320524	0.312853	0.0790393	0.0789843
joint_replacement	0.318577	0.0676581	4.70864	2.49381e-06	4623	13869	0.0355581	0.0699221	NA	0.341607	0.10783	0.0655419	0.370755	68.9535	68.523	67269	67490	25.8224	26.4419	0.357495	0.414162	0.0061237	0.00404086	0.0716473	0.0466944	0.230557	0.204961	0.307716	0.289034	0.308941	0.348861	0.0750153	0.106409
iqb.feet_different_sizes	0.284072	0.0611548	4.64513	3.39868e-06	2515	22635	0.129966	0.12839	NA	0.325726	0.0702584	0.0551093	0.279364	68.5439	68.1771	66517	66082	25.8812	26.6752	0.365672	0.443307	0.00514139	0.00472923	0.0678663	0.055019	0.241645	0.245188	0.307969	0.283821	0.302314	0.318391	0.0750643	0.0928529
iqb.wiggle_ears	-0.194997	0.0421962	-4.62121	3.81502e-06	3874	50362	0.248489	0.249594	NA	0.186223	0.0517737	0.041891	0.200384	67.5034	67.1034	66555	65783	25.9085	27.1029	0.370422	0.461641	0.00598048	0.00708025	0.0661001	0.0706804	0.259049	0.267804	0.298709	0.279597	0.295562	0.302693	0.0745987	0.0721453
excess_hair	0.251795	0.0546908	4.60398	4.14498e-06	2065	47495	0.235668	0.201856	NA	0.195763	0.0507264	0.051816	0.210291	66.4552	66.0447	64285	65478	25.4414	26.0138	0.320399	0.432021	0.00681537	0.00711223	0.0799257	0.0893996	0.292441	0.319972	0.299257	0.271337	0.272615	0.264486	0.0489467	0.0476938
chin_dimple	0.284101	0.0621908	4.56822	4.91875e-06	3395	6790	0.822346	0.843103	NA	0.222091	0.125675	0.0606775	0.29514	68.3264	67.9305	66517	67019.5	25.8812	26.5549	0.352335	0.422493	0.00640784	0.00493359	0.071994	0.0506641	0.242367	0.223909	0.303053	0.280266	0.298907	0.333966	0.077271	0.106262
kidney_stones	0.154763	0.0340093	4.55061	5.34898e-06	9462	132468	0.0853616	0.121165	NA	0.0936729	0.0404566	0.0404707	0.304692	68.6279	68.1565	66486	66445	25.8677	26.7313	0.379843	0.470098	0.0108924	0.0116762	0.0833333	0.0926497	0.239501	0.262976	0.293701	0.277214	0.304987	0.290245	0.0675853	0.0652398
azoospermia	0.520118	0.116282	4.4729	7.71671e-06	2256	33840	0.0174637	0.0259031	NA	0.234791	0.0535239	0.0329122	0.230607	68.3418	67.9416	67419	66339	26.4419	27.3189	0.407533	0.487708	0.00694043	0.00706782	0.0566802	0.0560791	0.215732	0.230535	0.296703	0.28476	0.329092	0.324425	0.0948525	0.0971342
iqb.birth_order	0.0786576	0.0183104	4.29578	1.74079e-05	3570	57120	NA	NA	0.973886	0.180804	0.0513429	0.0396111	0.196194	67.7406	67.3389	66560	65802	25.9085	27.0077	0.372143	0.463448	0.00785251	0.00624092	0.06521	0.0709156	0.254353	0.270839	0.298054	0.280093	0.301127	0.299842	0.0734039	0.0720698
hernia_repair	0.200846	0.0495766	4.05124	5.09477e-05	4620	13860	0.0924671	0.152868	NA	0.340043	0.103571	0.0655844	0.372457	68.9429	68.5289	67263.5	67550	25.8224	26.3921	0.357178	0.40593	0.00612182	0.0041438	0.0716253	0.0486057	0.230487	0.207414	0.307928	0.280995	0.308846	0.350767	0.0749923	0.108075
